# Supplementary material for: Does the urban low-carbon transition promote the residents’ health consumption?
Source: PLoS One. 2025 Mar 21;20(3):e0319835. doi: 10.1371/journal.pone.0319835 (PMC11928064; doi:10.1371/journal.pone.0319835)
Supplement: S1 Data — Data. (XLSX) [file pone.0319835.s001.xlsx]

## Sheet: Sheet1
id	year	TFP	HC	HI	HR	EDU	AGE	HE	GDP	PP	ab	MS	CV	HC1	XB
1	2018	0.412201	1	8	3	2	66	3	2.1297	13.758	0	1	42.7276	3	0
2	2018	0.412201	0	6	2	3	62	3	2.1297	13.758	0	1	42.7276	3	0
3	2018	0.412201	0	50	1	3	31	1	2.1297	13.758	0	0	42.7276	3	0
5	2018	0.412201	1	30	2	2	57	3	2.1297	13.758	0	1	42.7276	4	0
9	2018	0.412201	0	2.4	4	1	68	3	2.1297	13.758	0	1	42.7276	0	1
10	2018	0.412201	0	12	2	3	45	1	2.1297	13.758	0	1	42.7276	3	0
12	2018	0.412201	0	4.8	2	3	88	2	2.1297	13.758	1	1	42.7276	0	1
13	2018	0.412201	1	8	2	3	40	3	2.1297	13.758	0	1	42.7276	2	0
14	2018	0.412201	0	4.8	1	3	89	1	2.1297	13.758	1	1	42.7276	4	0
15	2018	0.412201	1	3	4	3	32	3	2.1297	13.758	0	1	42.7276	0	1
16	2018	0.412201	0	2.4	2	1	86	3	2.1297	13.758	1	1	42.7276	0	1
18	2018	0.412201	0	6	3	3	37	3	2.1297	13.758	0	1	42.7276	2	1
19	2018	0.412201	1	3.6	1	2	67	3	2.1297	13.758	0	0	42.7276	4	0
20	2018	0.412201	0	6	1	2	73	1	2.1297	13.758	0	0	42.7276	4	0
21	2018	0.412201	0	10	3	3	36	1	2.1297	13.758	0	1	42.7276	3	1
22	2018	0.412201	0	10	2	3	34	3	2.1297	13.758	0	1	42.7276	3	1
23	2018	0.412201	0	3.6	3	2	58	3	2.1297	13.758	0	1	42.7276	3	0
24	2018	0.412201	1	4	2	2	67	1	2.1297	13.758	0	0	42.7276	3	0
27	2018	0.412201	0	2	1	1	34	3	2.1297	13.758	0	0	42.7276	4	1
29	2018	0.412201	0	5	4	2	40	2	2.1297	13.758	0	1	42.7276	0	1
30	2018	0.412201	0	5	2	3	63	3	2.1297	13.758	0	0	42.7276	4	0
31	2018	0.412201	0	3	6	2	64	3	2.1297	13.758	0	1	42.7276	3	0
32	2018	0.412201	0	5	2	2	76	3	2.1297	13.758	1	1	42.7276	4	1
33	2018	0.412201	0	6	2	3	28	1	2.1297	13.758	0	0	42.7276	3	1
34	2018	0.412201	1	15	2	3	36	3	2.1297	13.758	0	1	42.7276	1	0
35	2018	0.412201	1	5	2	2	64	3	2.1297	13.758	0	1	42.7276	4	1
39	2018	0.412201	1	12	3	3	60	3	2.1297	13.758	0	1	42.7276	1	1
40	2018	0.412201	0	12	5	3	37	2	2.1297	13.758	0	1	42.7276	4	0
41	2018	0.412201	0	4	4	3	62	2	2.1297	13.758	0	1	42.7276	4	1
42	2018	0.412201	0	4.5	2	2	83	2	2.1297	13.758	1	1	42.7276	4	1
43	2018	0.412201	0	4.5	3	3	42	3	2.1297	13.758	0	1	42.7276	1	0
46	2018	0.412201	0	5	2	3	84	3	2.1297	13.758	1	1	42.7276	4	0
49	2018	0.412201	0	4.5	2	3	25	3	2.1297	13.758	0	0	42.7276	2	0
50	2018	0.412201	1	10	4	3	81	3	2.1297	13.758	1	1	42.7276	4	1
51	2018	0.412201	0	3	1	2	62	3	2.1297	13.758	0	1	42.7276	0	1
52	2018	0.412201	0	4	1	2	65	1	2.1297	13.758	0	1	42.7276	4	1
53	2018	0.412201	0	4	3	2	59	3	2.1297	13.758	0	1	42.7276	4	0
54	2018	0.412201	0	6	4	3	36	2	2.1297	13.758	0	1	42.7276	1	1
55	2018	0.412201	0	9	3	2	58	3	2.1297	13.758	0	1	42.7276	4	1
56	2018	0.412201	0	3	2	1	73	2	2.1297	13.758	0	1	42.7276	0	1
58	2018	0.412201	0	20	3	3	35	2	2.1297	13.758	0	1	42.7276	2	1
59	2018	0.412201	0	5	2	3	84	3	2.1297	13.758	1	1	42.7276	1	0
61	2018	0.412201	0	5	2	2	47	3	2.1297	13.758	0	1	42.7276	0	0
62	2018	0.412201	0	0.6	2	2	71	1	2.1297	13.758	0	1	42.7276	4	0
63	2018	0.412201	1	100	3	3	53	3	2.1297	13.758	0	1	42.7276	3	1
65	2018	0.412201	0	18.5	3	3	60	3	2.1297	13.758	0	1	42.7276	0	1
66	2018	0.412201	0	5	6	3	40	3	2.1297	13.758	0	1	42.7276	0	1
68	2018	0.412201	0	5	1	2	61	1	2.1297	13.758	0	1	42.7276	0	1
69	2018	0.412201	1	4.8	3	2	62	2	2.1297	13.758	0	1	42.7276	4	0
70	2018	0.412201	0	3.6	1	2	68	3	2.1297	13.758	0	0	42.7276	4	0
71	2018	0.412201	0	4.2	6	2	67	3	2.1297	13.758	0	1	42.7276	4	0
73	2018	0.412201	0	5	3	2	44	2	2.1297	13.758	0	1	42.7276	0	1
74	2018	0.412201	0	5.04	2	2	79	1	2.1297	13.758	1	1	42.7276	0	1
76	2018	0.412201	1	10	4	2	54	3	2.1297	13.758	0	1	42.7276	1	1
77	2018	0.412201	0	2.4	2	2	75	3	2.1297	13.758	1	1	42.7276	4	1
78	2018	0.412201	0	3	2	2	34	3	2.1297	13.758	0	1	42.7276	3	0
79	2018	0.412201	0	10	2	2	40	3	2.1297	13.758	0	1	42.7276	4	1
80	2018	0.412201	0	0	1	3	59	3	2.1297	13.758	0	1	42.7276	2	1
81	2018	0.412201	0	12	3	3	35	3	2.1297	13.758	0	1	42.7276	2	0
88	2018	0.412201	1	12	6	3	45	3	2.1297	13.758	0	1	42.7276	2	0
89	2018	0.412201	1	20	4	3	41	3	2.1297	13.758	0	1	42.7276	3	1
90	2018	0.412201	0	1.8	1	1	56	1	2.1297	13.758	0	1	42.7276	0	0
92	2018	0.412201	1	10	2	3	44	3	2.1297	13.758	0	0	42.7276	1	0
97	2018	0.412201	0	3.6	2	2	79	2	2.1297	13.758	1	1	42.7276	4	1
99	2018	0.412201	0	10	4	2	36	3	2.1297	13.758	0	1	42.7276	4	0
100	2018	0.412201	0	5	6	2	44	3	2.1297	13.758	0	1	42.7276	3	0
101	2018	0.412201	0	20	3	3	32	3	2.1297	13.758	0	0	42.7276	3	1
102	2018	0.412201	0	10	2	3	50	3	2.1297	13.758	0	1	42.7276	3	0
106	2018	0.412201	0	4.8	1	1	93	1	2.1297	13.758	1	0	42.7276	0	0
108	2018	0.412201	1	9.6	2	2	79	2	2.1297	13.758	1	1	42.7276	4	1
109	2018	0.412201	0	7	3	2	55	2	2.1297	13.758	0	1	42.7276	3	1
112	2018	0.412201	0	5	1	2	57	2	2.1297	13.758	0	0	42.7276	0	0
113	2018	0.412201	0	3.6	1	1	87	3	2.1297	13.758	1	0	42.7276	4	0
114	2018	0.412201	0	2	2	2	24	3	2.1297	13.758	0	0	42.7276	4	0
115	2018	0.412201	1	20	4	3	41	3	2.1297	13.758	0	1	42.7276	2	1
116	2018	0.412201	0	2	1	1	68	3	2.1297	13.758	0	0	42.7276	4	0
117	2018	0.412201	0	6	3	2	70	3	2.1297	13.758	0	1	42.7276	4	1
118	2018	0.412201	0	20	5	3	48	3	2.1297	13.758	0	1	42.7276	3	1
122	2018	0.412201	0	4.5	2	2	84	2	2.1297	13.758	1	0	42.7276	3	1
124	2018	0.412201	1	4.5	2	3	40	3	2.1297	13.758	0	1	42.7276	2	1
126	2018	0.412201	1	9.6	5	2	41	3	2.1297	13.758	0	1	42.7276	2	0
128	2018	0.412201	0	0	1	1	66	2	2.1297	13.758	0	0	42.7276	0	0
131	2018	0.412201	1	13	2	3	61	3	2.1297	13.758	0	1	42.7276	3	1
132	2018	0.412201	0	4	2	2	73	1	2.1297	13.758	0	0	42.7276	3	0
133	2018	0.412201	0	11	2	3	90	2	2.1297	13.758	1	1	42.7276	0	0
138	2018	0.412201	0	6	2	2	62	2	2.1297	13.758	0	1	42.7276	0	1
139	2018	0.412201	0	0	8	2	37	3	2.1297	13.758	0	1	42.7276	0	0
140	2018	0.412201	0	8	2	3	66	3	2.1297	13.758	0	1	42.7276	4	1
141	2018	0.412201	0	7	4	3	85	3	2.1297	13.758	1	1	42.7276	1	1
143	2018	0.412201	0	5	2	3	72	2	2.1297	13.758	0	1	42.7276	4	0
144	2018	0.412201	0	6	3	3	42	3	2.1297	13.758	0	1	42.7276	4	1
145	2018	0.412201	0	3	1	2	59	1	2.1297	13.758	0	1	42.7276	3	1
146	2018	0.412201	0	0.15	1	1	85	3	2.1297	13.758	1	0	42.7276	0	0
150	2018	0.412201	0	1.4	4	1	80	3	2.1297	13.758	1	1	42.7276	3	0
151	2018	0.412201	0	4.5	1	2	62	3	2.1297	13.758	0	1	42.7276	2	0
155	2018	0.412201	0	4	5	2	64	3	2.1297	13.758	0	1	42.7276	3	0
156	2018	0.412201	0	15	2	3	34	3	2.1297	13.758	0	0	42.7276	3	0
159	2018	0.412201	0	40	2	2	71	2	2.1297	13.758	0	1	42.7276	0	0
160	2018	0.412201	0	4	5	2	51	3	2.1297	13.758	0	1	42.7276	3	1
161	2018	0.412201	0	2	3	2	51	3	2.1297	13.758	0	1	42.7276	3	0
163	2018	0.412201	0	9	2	3	75	3	2.1297	13.758	1	1	42.7276	4	0
164	2018	0.412201	1	12	5	3	71	2	2.1297	13.758	0	1	42.7276	4	1
165	2018	0.412201	1	4.5	3	2	55	1	2.1297	13.758	0	1	42.7276	4	1
166	2018	0.412201	0	4.5	2	2	71	1	2.1297	13.758	0	1	42.7276	4	1
167	2018	0.412201	0	4	1	2	52	3	2.1297	13.758	0	1	42.7276	0	1
169	2018	0.412201	0	10	3	3	37	3	2.1297	13.758	0	1	42.7276	3	0
170	2018	0.412201	0	50	4	3	42	2	2.1297	13.758	0	1	42.7276	4	1
171	2018	0.412201	1	5	3	2	73	1	2.1297	13.758	0	1	42.7276	4	0
172	2018	0.412201	1	20	1	3	35	3	2.1297	13.758	0	0	42.7276	2	1
173	2018	0.412201	0	5	4	2	76	3	2.1297	13.758	1	1	42.7276	0	1
175	2018	0.412201	1	6	3	2	59	3	2.1297	13.758	0	1	42.7276	4	0
176	2018	0.412201	0	1	1	2	40	1	2.1297	13.758	0	0	42.7276	3	0
177	2018	0.412201	0	0	2	2	62	3	2.1297	13.758	0	1	42.7276	0	1
178	2018	0.412201	0	5	3	2	68	2	2.1297	13.758	0	1	42.7276	4	1
179	2018	0.412201	0	5	3	2	42	3	2.1297	13.758	0	1	42.7276	0	0
180	2018	0.412201	0	5	6	2	58	3	2.1297	13.758	0	1	42.7276	1	0
181	2018	0.412201	1	4	3	2	50	3	2.1297	13.758	0	1	42.7276	1	0
182	2018	0.412201	0	3	2	1	40	3	2.1297	13.758	0	1	42.7276	4	1
183	2018	0.412201	0	4	3	1	66	1	2.1297	13.758	0	1	42.7276	4	1
184	2018	0.412201	0	10	1	3	33	2	2.1297	13.758	0	0	42.7276	3	0
185	2018	0.412201	0	5	2	3	78	3	2.1297	13.758	1	1	42.7276	2	0
186	2018	0.412201	0	4.5	1	2	52	3	2.1297	13.758	0	0	42.7276	2	1
187	2018	0.412201	0	20	1	3	36	3	2.1297	13.758	0	0	42.7276	0	0
188	2018	0.412201	0	3.5	2	1	48	3	2.1297	13.758	0	1	42.7276	2	0
189	2018	0.412201	0	5	2	2	73	2	2.1297	13.758	0	1	42.7276	4	1
190	2018	0.412201	0	3.6	2	2	69	2	2.1297	13.758	0	1	42.7276	4	0
192	2018	0.412201	0	15	2	3	53	1	2.1297	13.758	0	1	42.7276	4	1
193	2018	0.412201	0	5	2	2	75	2	2.1297	13.758	1	1	42.7276	1	1
194	2018	0.412201	0	4.5	2	3	56	3	2.1297	13.758	0	1	42.7276	0	1
197	2018	0.412201	1	0	3	3	40	2	2.1297	13.758	0	1	42.7276	4	0
200	2018	0.412201	0	9	2	3	78	3	2.1297	13.758	1	1	42.7276	4	1
201	2018	0.412201	0	0.756	2	1	79	3	2.1297	13.758	1	1	42.7276	4	0
202	2018	0.412201	0	10	2	3	35	3	2.1297	13.758	0	0	42.7276	2	0
203	2018	0.412201	0	25	1	3	41	2	2.1297	13.758	0	1	42.7276	2	1
204	2018	0.412201	0	2	6	1	60	3	2.1297	13.758	0	1	42.7276	3	0
205	2018	0.412201	1	10	2	3	46	3	2.1297	13.758	0	1	42.7276	4	1
206	2018	0.412201	0	0	2	3	49	3	2.1297	13.758	0	0	42.7276	3	0
207	2018	0.412201	0	4.5	2	3	65	3	2.1297	13.758	0	1	42.7276	0	0
209	2018	0.412201	0	3.24	3	2	61	2	2.1297	13.758	0	1	42.7276	4	1
212	2018	0.412201	0	10	3	2	43	3	2.1297	13.758	0	1	42.7276	1	1
214	2018	0.412201	0	0.29	1	2	69	2	2.1297	13.758	0	1	42.7276	1	0
215	2018	0.412201	0	4.8	4	2	69	3	2.1297	13.758	0	1	42.7276	3	1
216	2018	0.412201	0	0	3	2	61	3	2.1297	13.758	0	1	42.7276	4	0
220	2018	0.412201	0	4.5	3	1	48	3	2.1297	13.758	0	1	42.7276	0	0
221	2018	0.412201	0	7	2	3	66	3	2.1297	13.758	0	1	42.7276	4	1
222	2018	0.412201	0	5	2	3	59	3	2.1297	13.758	0	1	42.7276	3	1
224	2018	0.412201	0	18	2	3	39	3	2.1297	13.758	0	1	42.7276	2	0
226	2018	0.412201	1	20	4	3	48	3	2.1297	13.758	0	1	42.7276	3	1
227	2018	0.412201	1	30	2	3	36	3	2.1297	13.758	0	1	42.7276	3	1
228	2018	0.412201	0	5	2	3	44	3	2.1297	13.758	0	1	42.7276	1	1
229	2018	0.412201	1	4.5	2	2	42	3	2.1297	13.758	0	1	42.7276	4	1
231	2018	0.412201	1	3	3	2	62	3	2.1297	13.758	0	1	42.7276	1	0
232	2018	0.412201	1	5	3	2	71	2	2.1297	13.758	0	1	42.7276	3	1
233	2018	0.412201	0	4.5	1	3	35	3	2.1297	13.758	0	0	42.7276	1	1
235	2018	0.412201	0	7	4	2	68	1	2.1297	13.758	0	0	42.7276	0	0
236	2018	0.412201	0	10	3	3	51	2	2.1297	13.758	0	1	42.7276	3	0
237	2018	0.412201	0	4	2	2	74	2	2.1297	13.758	0	1	42.7276	3	1
239	2018	0.412201	0	2	2	2	71	2	2.1297	13.758	0	1	42.7276	4	0
241	2018	0.412201	1	3	2	2	63	3	2.1297	13.758	0	1	42.7276	0	0
243	2018	0.412201	0	0	2	2	68	3	2.1297	13.758	0	1	42.7276	4	0
244	2018	0.412201	0	50	3	3	48	3	2.1297	13.758	0	1	42.7276	4	0
245	2018	0.412201	0	0	2	1	85	3	2.1297	13.758	1	0	42.7276	3	0
246	2018	0.412201	0	2	2	2	76	3	2.1297	13.758	1	1	42.7276	4	1
248	2018	0.412201	0	4	4	2	54	3	2.1297	13.758	0	1	42.7276	4	0
249	2018	0.412201	0	3.6	1	3	67	3	2.1297	13.758	0	0	42.7276	3	1
250	2018	0.412201	0	3	3	2	62	1	2.1297	13.758	0	1	42.7276	4	0
252	2018	0.412201	0	3	2	2	68	3	2.1297	13.758	0	1	42.7276	3	0
253	2018	0.412201	1	10	2	2	46	3	2.1297	13.758	0	1	42.7276	1	1
254	2018	0.412201	0	0	2	2	44	3	2.1297	13.758	0	1	42.7276	0	0
255	2018	0.412201	0	4.8	2	2	86	1	2.1297	13.758	1	0	42.7276	0	0
256	2018	0.412201	0	6.5	5	3	78	3	2.1297	13.758	1	1	42.7276	4	0
257	2018	0.412201	1	10	2	3	59	3	2.1297	13.758	0	1	42.7276	2	1
258	2018	0.412201	0	0	5	2	61	3	2.1297	13.758	0	1	42.7276	3	1
259	2018	0.412201	0	2	2	2	57	3	2.1297	13.758	0	1	42.7276	1	1
260	2018	0.412201	0	3	3	2	61	3	2.1297	13.758	0	1	42.7276	1	0
262	2018	0.412201	0	6	2	1	87	2	2.1297	13.758	1	1	42.7276	4	1
264	2018	0.412201	1	20	1	3	42	3	2.1297	13.758	0	1	42.7276	4	1
265	2018	0.412201	0	12	2	3	32	3	2.1297	13.758	0	1	42.7276	3	1
267	2018	0.412201	0	4.5	2	3	38	3	2.1297	13.758	0	1	42.7276	1	0
268	2018	0.412201	0	4	3	2	65	2	2.1297	13.758	0	1	42.7276	4	1
269	2018	0.412201	0	9	1	3	41	3	2.1297	13.758	0	1	42.7276	2	1
272	2018	0.412201	0	5	2	3	70	2	2.1297	13.758	0	1	42.7276	1	1
273	2018	0.412201	1	10	2	3	38	3	2.1297	13.758	0	1	42.7276	3	0
274	2018	0.412201	0	2	5	2	61	1	2.1297	13.758	0	1	42.7276	0	0
275	2018	0.412201	0	4	3	2	56	2	2.1297	13.758	0	1	42.7276	4	1
276	2018	0.412201	0	7	3	2	70	1	2.1297	13.758	0	1	42.7276	4	1
278	2018	0.412201	0	12	3	3	36	3	2.1297	13.758	0	1	42.7276	3	0
279	2018	0.412201	0	0	3	1	59	3	2.1297	13.758	0	1	42.7276	0	0
280	2018	0.412201	1	15	1	3	34	3	2.1297	13.758	0	0	42.7276	2	1
281	2018	0.412201	0	9	2	3	37	3	2.1297	13.758	0	0	42.7276	2	1
282	2018	0.412201	1	20	3	2	51	3	2.1297	13.758	0	1	42.7276	0	1
283	2018	0.412201	0	8	2	3	68	3	2.1297	13.758	0	1	42.7276	4	1
284	2018	0.412201	0	5	4	1	77	2	2.1297	13.758	1	0	42.7276	0	1
285	2018	0.412201	0	50	4	2	44	3	2.1297	13.758	0	1	42.7276	0	0
286	2018	0.412201	0	8	2	3	63	2	2.1297	13.758	0	1	42.7276	3	1
287	2018	0.412201	0	12.5	2	2	57	3	2.1297	13.758	0	1	42.7276	0	1
288	2018	0.412201	1	20	2	3	42	1	2.1297	13.758	0	1	42.7276	2	1
289	2018	0.412201	0	2.4	3	2	74	3	2.1297	13.758	0	1	42.7276	4	0
292	2018	0.412201	0	15	6	3	38	2	2.1297	13.758	0	1	42.7276	1	0
293	2018	0.412201	0	5.4	2	1	90	3	2.1297	13.758	1	1	42.7276	0	0
294	2018	0.412201	0	5	4	1	89	2	2.1297	13.758	1	1	42.7276	0	1
296	2018	0.412201	0	3	2	2	34	3	2.1297	13.758	0	1	42.7276	0	0
297	2018	0.412201	1	3.6	5	2	61	1	2.1297	13.758	0	1	42.7276	4	0
298	2018	0.412201	0	4.5	3	3	56	3	2.1297	13.758	0	1	42.7276	1	1
300	2018	0.412201	0	5	2	2	89	3	2.1297	13.758	1	1	42.7276	4	1
301	2018	0.412201	0	0.7	2	3	26	3	2.1297	13.758	0	0	42.7276	3	0
302	2018	0.412201	0	10	1	3	46	2	2.1297	13.758	0	1	42.7276	3	0
303	2018	0.412201	0	2	2	2	44	3	2.1297	13.758	0	1	42.7276	4	1
305	2018	0.412201	1	9	3	3	35	2	2.1297	13.758	0	0	42.7276	3	0
307	2018	0.412201	1	20	3	3	43	2	2.1297	13.758	0	1	42.7276	3	0
309	2018	0.412201	0	3	2	1	87	3	2.1297	13.758	1	0	42.7276	4	1
311	2018	0.412201	0	5.4	1	1	90	1	2.1297	13.758	1	0	42.7276	0	1
313	2018	0.412201	0	2	3	1	53	3	2.1297	13.758	0	0	42.7276	2	0
315	2018	0.412201	0	6.5	2	3	69	3	2.1297	13.758	0	1	42.7276	0	1
316	2018	0.412201	1	30	2	3	48	3	2.1297	13.758	0	1	42.7276	4	0
318	2018	0.412201	1	6	8	2	58	2	2.1297	13.758	0	1	42.7276	3	1
319	2018	0.412201	0	2	2	2	60	3	2.1297	13.758	0	1	42.7276	4	0
320	2018	0.412201	0	4.5	3	2	59	3	2.1297	13.758	0	1	42.7276	0	1
321	2018	0.412201	0	8.4	2	3	52	2	2.1297	13.758	0	1	42.7276	1	0
322	2018	0.412201	0	5	2	3	87	3	2.1297	13.758	1	1	42.7276	4	0
323	2018	0.412201	0	10	3	3	50	3	2.1297	13.758	0	1	42.7276	4	1
324	2018	0.412201	0	4.5	3	2	89	3	2.1297	13.758	1	0	42.7276	4	0
325	2018	0.412201	0	10	2	3	39	2	2.1297	13.758	0	1	42.7276	2	1
326	2018	0.412201	0	12	5	3	42	3	2.1297	13.758	0	1	42.7276	3	1
329	2018	0.412201	1	6	4	3	61	3	2.1297	13.758	0	1	42.7276	4	0
330	2018	0.412201	0	5	2	2	71	1	2.1297	13.758	0	1	42.7276	4	1
333	2018	0.412201	0	0.72	4	1	72	2	2.1297	13.758	0	1	42.7276	4	1
334	2018	0.412201	1	4.8	2	2	66	2	2.1297	13.758	0	1	42.7276	1	0
335	2018	0.412201	0	2	4	2	24	3	2.1297	13.758	0	0	42.7276	0	0
337	2018	0.412201	0	10	3	3	42	3	2.1297	13.758	0	0	42.7276	0	1
338	2018	0.412201	0	12	1	2	56	3	2.1297	13.758	0	1	42.7276	4	1
339	2018	0.412201	0	5	3	2	71	2	2.1297	13.758	0	1	42.7276	4	0
340	2018	0.412201	0	3	4	2	53	2	2.1297	13.758	0	1	42.7276	0	1
341	2018	0.412201	0	7	2	1	67	2	2.1297	13.758	0	1	42.7276	4	1
344	2018	0.412201	0	12	1	3	39	3	2.1297	13.758	0	1	42.7276	2	1
346	2018	0.412201	1	6	2	2	33	3	2.1297	13.758	0	1	42.7276	0	1
347	2018	0.412201	0	3.6	2	1	73	1	2.1297	13.758	0	1	42.7276	3	1
348	2018	0.412201	0	4.5	2	2	63	3	2.1297	13.758	0	1	42.7276	2	1
349	2018	0.412201	0	50	3	3	43	3	2.1297	13.758	0	1	42.7276	4	1
352	2018	0.412201	1	15	2	3	34	2	2.1297	13.758	0	0	42.7276	2	1
354	2018	0.412201	0	12	1	1	94	1	2.1297	13.758	1	1	42.7276	0	1
355	2018	0.412201	1	5	1	3	32	3	2.1297	13.758	0	0	42.7276	0	0
357	2018	0.412201	1	10	4	2	43	2	2.1297	13.758	0	1	42.7276	2	0
358	2018	0.412201	1	30	3	3	64	3	2.1297	13.758	0	1	42.7276	4	0
360	2018	0.412201	0	2	2	2	61	2	2.1297	13.758	0	1	42.7276	2	0
361	2018	0.412201	0	1.1	1	1	62	1	2.1297	13.758	0	0	42.7276	3	1
362	2018	0.412201	1	4.5	1	2	25	3	2.1297	13.758	0	0	42.7276	3	0
363	2018	0.412201	1	4.2	4	2	71	2	2.1297	13.758	0	1	42.7276	4	1
364	2018	0.412201	0	0	1	3	29	3	2.1297	13.758	0	0	42.7276	0	1
365	2018	0.412201	0	6	2	2	74	1	2.1297	13.758	0	1	42.7276	2	0
366	2018	0.412201	0	5	3	3	30	1	2.1297	13.758	0	0	42.7276	0	1
367	2018	0.412201	1	7	3	3	35	3	2.1297	13.758	0	1	42.7276	3	1
368	2018	0.412201	0	14	2	3	35	2	2.1297	13.758	0	1	42.7276	3	0
369	2018	0.412201	1	10	2	3	64	3	2.1297	13.758	0	1	42.7276	4	1
370	2018	0.412201	0	2	2	2	50	3	2.1297	13.758	0	1	42.7276	4	0
371	2018	0.412201	0	0.4	3	3	27	3	2.1297	13.758	0	0	42.7276	3	1
372	2018	0.412201	0	8	2	1	49	3	2.1297	13.758	0	0	42.7276	0	1
373	2018	0.412201	0	6.6	3	1	40	3	2.1297	13.758	0	1	42.7276	3	1
375	2018	0.412201	0	0	2	2	45	3	2.1297	13.758	0	1	42.7276	0	0
376	2018	0.412201	0	0	2	3	40	2	2.1297	13.758	0	1	42.7276	1	0
379	2018	0.412201	1	8	3	2	43	3	2.1297	13.758	0	0	42.7276	3	1
380	2018	0.412201	1	15	3	3	56	3	2.1297	13.758	0	1	42.7276	2	0
381	2018	0.412201	0	4.5	3	3	64	3	2.1297	13.758	0	1	42.7276	4	1
382	2018	0.412201	1	20	3	3	46	3	2.1297	13.758	0	1	42.7276	3	1
385	2018	0.412201	0	4	2	2	66	3	2.1297	13.758	0	1	42.7276	4	0
387	2018	0.412201	1	4.8	2	2	62	3	2.1297	13.758	0	1	42.7276	3	1
388	2018	0.412201	0	10	3	3	34	2	2.1297	13.758	0	0	42.7276	3	0
389	2018	0.412201	0	4.5	2	2	84	3	2.1297	13.758	1	0	42.7276	3	0
390	2018	0.412201	0	1	3	2	60	3	2.1297	13.758	0	1	42.7276	0	1
391	2018	0.412201	0	5	3	1	31	3	2.1297	13.758	0	0	42.7276	0	1
392	2018	0.412201	1	60	3	3	37	1	2.1297	13.758	0	1	42.7276	0	1
393	2018	0.412201	0	4.8	5	2	76	3	2.1297	13.758	1	1	42.7276	4	1
394	2018	0.412201	0	4.5	4	3	32	3	2.1297	13.758	0	0	42.7276	1	1
395	2018	0.412201	1	4.5	2	3	41	3	2.1297	13.758	0	0	42.7276	3	0
396	2018	0.412201	0	5	1	1	72	3	2.1297	13.758	0	0	42.7276	2	0
397	2018	0.412201	0	0.96	7	2	84	2	2.1297	13.758	1	0	42.7276	1	0
398	2018	0.412201	1	0	3	3	36	3	2.1297	13.758	0	1	42.7276	1	0
399	2018	0.412201	1	10	1	3	38	2	2.1297	13.758	0	0	42.7276	4	0
400	2018	0.412201	0	3.5	4	1	83	1	2.1297	13.758	1	0	42.7276	4	0
401	2018	0.412201	0	0.48	1	2	76	2	2.1297	13.758	1	0	42.7276	4	0
402	2018	0.412201	0	5	3	2	62	3	2.1297	13.758	0	1	42.7276	0	1
403	2018	0.412201	0	4.5	3	3	36	3	2.1297	13.758	0	0	42.7276	3	0
404	2018	0.412201	0	4.8	9	2	96	1	2.1297	13.758	1	1	42.7276	3	0
405	2018	0.412201	0	4	3	3	36	3	2.1297	13.758	0	0	42.7276	1	0
406	2018	0.412201	1	5	4	3	57	2	2.1297	13.758	0	1	42.7276	1	0
407	2018	0.412201	0	4	1	2	91	2	2.1297	13.758	1	0	42.7276	3	0
408	2018	0.412201	0	4.8	2	1	85	3	2.1297	13.758	1	0	42.7276	4	1
409	2018	0.412201	1	6	3	3	50	3	2.1297	13.758	0	1	42.7276	3	1
411	2018	0.412201	0	4.68	1	2	77	0	2.1297	13.758	1	1	42.7276	0	1
412	2018	0.412201	0	0	3	2	52	3	2.1297	13.758	0	1	42.7276	2	0
413	2018	0.412201	0	7	2	2	53	3	2.1297	13.758	0	1	42.7276	2	0
414	2018	0.412201	0	3	1	2	56	3	2.1297	13.758	0	1	42.7276	0	1
415	2018	0.412201	0	1	2	2	61	1	2.1297	13.758	0	1	42.7276	1	0
416	2018	0.412201	0	3.6	3	2	73	1	2.1297	13.758	0	1	42.7276	0	0
417	2018	0.412201	0	7	2	2	35	3	2.1297	13.758	0	0	42.7276	3	1
420	2018	0.412201	0	10	2	3	43	3	2.1297	13.758	0	1	42.7276	4	1
422	2018	0.412201	1	0	3	2	25	2	2.1297	13.758	0	0	42.7276	1	1
423	2018	0.412201	0	10	3	3	41	2	2.1297	13.758	0	1	42.7276	2	0
424	2018	0.412201	0	7	5	3	33	3	2.1297	13.758	0	1	42.7276	3	0
425	2018	0.412201	0	3.6	4	2	45	3	2.1297	13.758	0	1	42.7276	3	0
427	2018	0.412201	0	3	1	1	90	3	2.1297	13.758	1	0	42.7276	2	0
428	2018	0.412201	0	4.5	1	2	66	3	2.1297	13.758	0	1	42.7276	4	0
431	2018	0.412201	0	30	3	3	64	3	2.1297	13.758	0	1	42.7276	4	1
432	2018	0.412201	0	7	2	2	39	3	2.1297	13.758	0	0	42.7276	2	1
433	2018	0.412201	0	10	3	3	42	3	2.1297	13.758	0	1	42.7276	4	0
435	2018	0.412201	0	5	3	2	88	3	2.1297	13.758	1	0	42.7276	4	0
440	2018	0.412201	1	3.7	4	2	74	2	2.1297	13.758	0	1	42.7276	0	1
441	2018	0.412201	0	9	3	2	45	3	2.1297	13.758	0	0	42.7276	3	0
442	2018	0.412201	1	5	2	2	61	2	2.1297	13.758	0	1	42.7276	3	1
443	2018	0.412201	1	3.36	2	2	62	3	2.1297	13.758	0	1	42.7276	3	0
446	2018	0.412201	0	6	5	2	68	3	2.1297	13.758	0	1	42.7276	4	0
448	2018	0.412201	0	12	2	3	43	2	2.1297	13.758	0	1	42.7276	3	1
449	2018	0.412201	0	8.64	1	2	75	1	2.1297	13.758	1	1	42.7276	0	1
450	2018	0.412201	0	4.8	2	3	76	1	2.1297	13.758	1	1	42.7276	0	0
451	2018	0.412201	0	3	2	2	67	2	2.1297	13.758	0	1	42.7276	4	1
453	2018	0.412201	0	5	2	1	91	3	2.1297	13.758	1	1	42.7276	2	0
454	2018	0.412201	0	2	1	2	75	2	2.1297	13.758	1	1	42.7276	3	0
455	2018	0.412201	1	4.5	3	3	49	3	2.1297	13.758	0	1	42.7276	4	1
456	2018	0.412201	1	8	4	2	33	3	2.1297	13.758	0	1	42.7276	0	1
457	2018	0.412201	1	6	3	3	62	1	2.1297	13.758	0	1	42.7276	3	0
458	2018	0.412201	0	10	4	3	38	1	2.1297	13.758	0	0	42.7276	4	0
459	2018	0.412201	0	3.72	3	2	67	2	2.1297	13.758	0	1	42.7276	3	0
460	2018	0.412201	0	3.6	4	2	60	2	2.1297	13.758	0	1	42.7276	0	1
462	2018	0.412201	0	3.6	1	2	77	3	2.1297	13.758	1	0	42.7276	4	0
463	2018	0.412201	0	3.6	2	2	66	2	2.1297	13.758	0	1	42.7276	4	0
464	2018	0.412201	0	2	2	1	74	1	2.1297	13.758	0	1	42.7276	3	0
466	2018	0.412201	1	7	5	3	71	3	2.1297	13.758	0	1	42.7276	1	0
468	2018	0.412201	0	6	3	2	41	3	2.1297	13.758	0	1	42.7276	4	0
470	2018	0.412201	0	4.8	5	1	89	2	2.1297	13.758	1	0	42.7276	0	0
471	2018	0.412201	0	12	2	3	74	1	2.1297	13.758	0	1	42.7276	4	1
473	2018	0.412201	0	10	4	2	55	3	2.1297	13.758	0	1	42.7276	3	1
474	2018	0.412201	1	6	3	3	63	3	2.1297	13.758	0	1	42.7276	4	0
476	2018	0.412201	0	0	2	2	62	2	2.1297	13.758	0	1	42.7276	4	0
477	2018	0.412201	0	3.6	4	2	80	2	2.1297	13.758	1	1	42.7276	0	1
480	2018	0.412201	0	4	2	1	53	3	2.1297	13.758	0	1	42.7276	0	1
482	2018	0.412201	0	3	1	2	71	2	2.1297	13.758	0	1	42.7276	4	0
483	2018	0.412201	0	0.7	4	1	66	2	2.1297	13.758	0	1	42.7276	0	0
485	2018	0.412201	1	30	2	3	47	3	2.1297	13.758	0	1	42.7276	4	1
486	2018	0.412201	0	1	2	1	103	2	2.1297	13.758	1	1	42.7276	4	1
488	2018	0.412201	0	4.5	5	2	75	3	2.1297	13.758	1	1	42.7276	4	1
489	2018	0.412201	1	4	5	2	66	2	2.1297	13.758	0	1	42.7276	3	1
490	2018	0.412201	0	3	2	2	79	3	2.1297	13.758	1	1	42.7276	1	0
492	2018	0.412201	0	0.5	2	3	82	3	2.1297	13.758	1	1	42.7276	0	1
493	2018	0.412201	0	0.2	1	2	24	3	2.1297	13.758	0	0	42.7276	0	0
494	2018	0.412201	1	3	1	2	55	2	2.1297	13.758	0	1	42.7276	1	0
495	2018	0.412201	1	60	2	3	37	3	2.1297	13.758	0	1	42.7276	3	1
496	2018	0.412201	0	9	5	3	67	3	2.1297	13.758	0	1	42.7276	4	1
497	2018	0.412201	1	0	3	2	42	3	2.1297	13.758	0	1	42.7276	4	0
499	2018	0.412201	0	0.6	2	2	78	2	2.1297	13.758	1	1	42.7276	4	1
500	2018	0.412201	0	10	2	3	47	3	2.1297	13.758	0	1	42.7276	1	0
501	2018	0.412201	0	5	2	2	76	3	2.1297	13.758	1	1	42.7276	4	0
502	2018	0.412201	0	4.5	2	2	71	3	2.1297	13.758	0	1	42.7276	1	1
503	2018	0.412201	0	4.2	2	2	85	2	2.1297	13.758	1	1	42.7276	4	0
504	2018	0.412201	0	4.8	2	2	80	3	2.1297	13.758	1	1	42.7276	1	0
505	2018	0.412201	1	35	2	3	35	3	2.1297	13.758	0	1	42.7276	1	1
506	2018	0.412201	0	4.8	1	2	57	1	2.1297	13.758	0	1	42.7276	0	0
507	2018	0.412201	1	7	3	3	63	3	2.1297	13.758	0	1	42.7276	2	0
508	2018	0.412201	0	3.9804	3	2	65	1	2.1297	13.758	0	0	42.7276	0	0
509	2018	0.412201	1	6	3	3	69	2	2.1297	13.758	0	1	42.7276	4	0
510	2018	0.412201	0	4.56	1	2	67	3	2.1297	13.758	0	0	42.7276	0	0
511	2018	0.412201	0	13	3	3	48	3	2.1297	13.758	0	1	42.7276	3	0
512	2018	0.412201	0	30	1	3	33	3	2.1297	13.758	0	0	42.7276	3	1
514	2018	0.412201	1	7	2	3	55	2	2.1297	13.758	0	1	42.7276	3	0
515	2018	0.412201	1	12	4	3	50	2	2.1297	13.758	0	1	42.7276	1	1
517	2018	0.412201	1	20	1	3	44	3	2.1297	13.758	0	1	42.7276	3	1
518	2018	0.412201	1	2	2	2	51	3	2.1297	13.758	0	1	42.7276	2	0
519	2018	0.412201	0	3.6	3	2	67	2	2.1297	13.758	0	1	42.7276	4	0
521	2018	0.412201	0	0	4	3	26	3	2.1297	13.758	0	0	42.7276	4	1
523	2018	0.412201	1	4	2	2	59	2	2.1297	13.758	0	1	42.7276	1	0
525	2018	0.412201	0	9	2	3	70	2	2.1297	13.758	0	1	42.7276	1	1
527	2018	0.412201	0	3	1	2	65	2	2.1297	13.758	0	0	42.7276	1	0
528	2018	0.412201	0	3	2	2	61	2	2.1297	13.758	0	1	42.7276	3	0
530	2018	0.412201	0	4.5	2	2	68	3	2.1297	13.758	0	1	42.7276	4	1
532	2018	0.412201	0	15	4	3	46	2	2.1297	13.758	0	1	42.7276	2	1
533	2018	0.412201	1	8	1	3	46	2	2.1297	13.758	0	1	42.7276	3	1
534	2018	0.412201	0	7.2	1	1	75	3	2.1297	13.758	1	0	42.7276	4	1
535	2018	0.412201	0	8	4	2	36	3	2.1297	13.758	0	1	42.7276	0	1
536	2018	0.412201	0	4.8	2	2	86	3	2.1297	13.758	1	1	42.7276	4	1
537	2018	0.412201	1	10	1	3	34	3	2.1297	13.758	0	0	42.7276	3	1
538	2018	0.412201	1	7	2	3	68	1	2.1297	13.758	0	1	42.7276	1	0
539	2018	0.412201	0	4.7	2	2	63	3	2.1297	13.758	0	1	42.7276	0	0
540	2018	0.412201	0	6.5	1	2	43	3	2.1297	13.758	0	1	42.7276	0	1
541	2018	0.412201	0	8.5	2	2	73	2	2.1297	13.758	0	1	42.7276	4	1
543	2018	0.412201	0	15	2	3	33	2	2.1297	13.758	0	1	42.7276	1	0
547	2018	0.412201	0	6	2	3	80	2	2.1297	13.758	1	1	42.7276	0	1
548	2018	0.412201	1	50	1	3	46	3	2.1297	13.758	0	1	42.7276	3	1
549	2018	0.412201	0	3.6	2	2	68	3	2.1297	13.758	0	1	42.7276	4	1
550	2018	0.412201	0	16	1	3	34	3	2.1297	13.758	0	0	42.7276	0	0
551	2018	0.412201	0	3.6	4	1	91	1	2.1297	13.758	1	0	42.7276	0	0
554	2018	0.412201	0	1.5	2	2	64	3	2.1297	13.758	0	1	42.7276	4	0
555	2018	0.412201	1	3	1	2	61	2	2.1297	13.758	0	1	42.7276	2	0
557	2018	0.412201	0	8	4	2	48	3	2.1297	13.758	0	1	42.7276	2	0
558	2018	0.412201	1	12	4	3	38	3	2.1297	13.758	0	1	42.7276	3	0
559	2018	0.412201	0	4.8	1	2	61	3	2.1297	13.758	0	0	42.7276	3	0
560	2018	0.412201	0	3	3	2	77	3	2.1297	13.758	1	0	42.7276	4	0
561	2018	0.412201	1	15	2	3	43	3	2.1297	13.758	0	1	42.7276	0	0
562	2018	0.412201	0	3	3	2	76	3	2.1297	13.758	1	1	42.7276	4	1
563	2018	0.412201	0	10	4	2	51	3	2.1297	13.758	0	1	42.7276	3	1
564	2018	0.412201	0	3	4	2	62	3	2.1297	13.758	0	1	42.7276	4	0
565	2018	0.412201	1	40	2	2	42	3	2.1297	13.758	0	1	42.7276	1	1
566	2018	0.412201	0	4.4	3	2	72	1	2.1297	13.758	0	1	42.7276	4	0
568	2018	0.412201	0	9	4	3	42	3	2.1297	13.758	0	1	42.7276	2	0
569	2018	0.412201	1	0	6	3	41	2	2.1297	13.758	0	0	42.7276	2	1
570	2018	0.412201	0	20	1	3	38	3	2.1297	13.758	0	1	42.7276	1	0
571	2018	0.412201	0	2	2	2	66	3	2.1297	13.758	0	1	42.7276	4	0
572	2018	0.412201	1	10	1	3	28	3	2.1297	13.758	0	0	42.7276	4	1
573	2018	0.412201	1	20	3	3	31	3	2.1297	13.758	0	0	42.7276	1	0
574	2018	0.412201	0	0	4	2	65	2	2.1297	13.758	0	1	42.7276	2	1
575	2018	0.412201	1	2	4	2	62	2	2.1297	13.758	0	1	42.7276	4	0
576	2018	0.412201	0	4.8	2	2	85	1	2.1297	13.758	1	1	42.7276	0	0
577	2018	0.412201	0	0	2	3	45	3	2.1297	13.758	0	1	42.7276	4	0
578	2018	0.412201	1	10	2	3	32	3	2.1297	13.758	0	1	42.7276	1	0
579	2018	0.412201	0	5	2	1	79	2	2.1297	13.758	1	0	42.7276	3	0
580	2018	0.412201	1	0.1	3	3	25	1	2.1297	13.758	0	0	42.7276	1	1
583	2018	0.412201	1	8.4	2	2	64	2	2.1297	13.758	0	1	42.7276	3	1
584	2018	0.412201	0	4.2	2	2	69	3	2.1297	13.758	0	1	42.7276	4	0
585	2018	0.412201	0	12	2	1	93	2	2.1297	13.758	1	0	42.7276	3	1
588	2018	0.412201	0	8	4	3	45	3	2.1297	13.758	0	1	42.7276	3	1
589	2018	0.412201	0	7	3	3	85	1	2.1297	13.758	1	1	42.7276	1	0
590	2018	0.412201	0	3	2	2	77	3	2.1297	13.758	1	1	42.7276	4	0
591	2018	0.412201	0	15	2	3	34	3	2.1297	13.758	0	1	42.7276	1	1
593	2018	0.412201	0	3.5	2	2	65	3	2.1297	13.758	0	1	42.7276	2	0
594	2018	0.412201	0	4.7	3	2	76	2	2.1297	13.758	1	1	42.7276	4	1
595	2018	0.412201	0	10	1	3	65	3	2.1297	13.758	0	1	42.7276	1	1
596	2018	0.412201	1	0	2	2	55	3	2.1297	13.758	0	1	42.7276	3	0
598	2018	0.412201	1	4.5	3	3	43	1	2.1297	13.758	0	1	42.7276	2	0
599	2018	0.412201	0	4.2	2	2	80	3	2.1297	13.758	1	1	42.7276	4	0
600	2018	0.412201	0	3	3	1	50	3	2.1297	13.758	0	1	42.7276	4	0
602	2018	0.412201	1	20	3	3	35	3	2.1297	13.758	0	1	42.7276	1	0
603	2018	0.412201	0	4.5	2	1	90	1	2.1297	13.758	1	1	42.7276	0	1
604	2018	0.412201	0	4	2	2	68	3	2.1297	13.758	0	1	42.7276	0	0
605	2018	0.412201	1	50	2	3	45	3	2.1297	13.758	0	1	42.7276	3	0
606	2018	0.412201	1	30	1	3	45	2	2.1297	13.758	0	1	42.7276	3	1
610	2018	0.412201	0	10	6	3	78	3	2.1297	13.758	1	1	42.7276	3	0
611	2018	0.412201	0	2.4	2	1	65	3	2.1297	13.758	0	1	42.7276	4	0
612	2018	0.412201	1	10	1	3	49	3	2.1297	13.758	0	1	42.7276	3	1
613	2018	0.412201	0	1	1	2	77	3	2.1297	13.758	1	0	42.7276	4	0
615	2018	0.412201	0	10	3	3	28	3	2.1297	13.758	0	0	42.7276	1	1
616	2018	0.412201	0	4	1	3	73	1	2.1297	13.758	0	0	42.7276	4	0
618	2018	0.412201	0	3.36	1	1	89	3	2.1297	13.758	1	0	42.7276	1	0
619	2018	0.412201	1	2	5	2	70	3	2.1297	13.758	0	1	42.7276	0	0
620	2018	0.412201	0	3	2	1	60	2	2.1297	13.758	0	1	42.7276	4	0
621	2018	0.412201	1	30	2	1	46	3	2.1297	13.758	0	0	42.7276	0	1
622	2018	0.412201	0	22	4	3	44	2	2.1297	13.758	0	1	42.7276	1	0
623	2018	0.412201	0	3	3	1	56	2	2.1297	13.758	0	0	42.7276	3	0
625	2018	0.412201	0	10	4	3	46	3	2.1297	13.758	0	1	42.7276	1	0
628	2018	0.412201	0	10	3	2	70	2	2.1297	13.758	0	1	42.7276	4	1
629	2018	0.412201	0	3.6	3	1	92	1	2.1297	13.758	1	0	42.7276	0	0
631	2018	0.412201	0	0.5	1	3	27	3	2.1297	13.758	0	0	42.7276	3	0
632	2018	0.412201	0	4.5	1	3	44	3	2.1297	13.758	0	1	42.7276	2	0
633	2018	0.412201	0	3.6	2	2	70	3	2.1297	13.758	0	1	42.7276	4	1
634	2018	0.412201	0	2.4	1	2	79	1	2.1297	13.758	1	0	42.7276	4	0
635	2018	0.412201	0	2	3	1	48	2	2.1297	13.758	0	0	42.7276	0	0
636	2018	0.412201	0	6.36	2	3	80	1	2.1297	13.758	1	1	42.7276	3	1
637	2018	0.412201	0	4.5	1	1	48	1	2.1297	13.758	0	1	42.7276	3	0
639	2018	0.412201	0	1	5	2	66	3	2.1297	13.758	0	1	42.7276	0	0
640	2018	0.412201	1	2	4	2	64	2	2.1297	13.758	0	1	42.7276	1	0
641	2018	0.412201	0	50	3	3	55	2	2.1297	13.758	0	1	42.7276	1	1
643	2018	0.412201	0	3	3	2	57	3	2.1297	13.758	0	1	42.7276	2	0
644	2018	0.412201	0	10	3	3	52	1	2.1297	13.758	0	1	42.7276	2	0
645	2018	0.412201	0	0.84	2	1	89	3	2.1297	13.758	1	1	42.7276	0	0
646	2018	0.412201	0	7	2	3	70	2	2.1297	13.758	0	0	42.7276	4	0
647	2018	0.412201	0	10	1	3	65	1	2.1297	13.758	0	1	42.7276	4	1
648	2018	0.412201	1	20	3	3	53	3	2.1297	13.758	0	1	42.7276	3	1
649	2018	0.412201	0	10	3	3	68	2	2.1297	13.758	0	1	42.7276	3	0
650	2018	0.412201	1	10	3	2	58	3	2.1297	13.758	0	1	42.7276	4	1
651	2018	0.412201	0	5	2	2	71	2	2.1297	13.758	0	1	42.7276	0	1
652	2018	0.412201	0	4	2	2	68	3	2.1297	13.758	0	1	42.7276	3	1
653	2018	0.412201	0	13	3	3	58	2	2.1297	13.758	0	1	42.7276	2	0
655	2018	0.412201	0	3	2	3	62	3	2.1297	13.758	0	0	42.7276	2	0
656	2018	0.412201	0	0.12	2	2	73	2	2.1297	13.758	0	1	42.7276	2	1
657	2018	0.412201	0	6	6	2	83	2	2.1297	13.758	1	1	42.7276	4	1
658	2018	0.412201	0	3.5	1	2	74	2	2.1297	13.758	0	0	42.7276	1	0
659	2018	0.412201	0	15	4	3	61	3	2.1297	13.758	0	1	42.7276	2	0
661	2018	0.412201	0	0	5	2	56	3	2.1297	13.758	0	1	42.7276	4	0
662	2018	0.412201	0	10	1	3	34	2	2.1297	13.758	0	0	42.7276	3	0
663	2018	0.412201	0	10	1	3	64	3	2.1297	13.758	0	1	42.7276	3	1
664	2018	0.412201	0	3	1	1	59	3	2.1297	13.758	0	1	42.7276	0	1
665	2018	0.412201	1	6	1	2	34	1	2.1297	13.758	0	0	42.7276	3	0
666	2018	0.412201	0	12	3	3	59	3	2.1297	13.758	0	1	42.7276	1	0
667	2018	0.412201	0	0	3	3	25	3	2.1297	13.758	0	0	42.7276	4	1
669	2018	0.412201	1	30	6	3	40	3	2.1297	13.758	0	1	42.7276	2	1
672	2018	0.412201	0	1.4	3	2	64	3	2.1297	13.758	0	1	42.7276	4	1
674	2018	0.412201	0	5	4	2	72	3	2.1297	13.758	0	1	42.7276	1	0
675	2018	0.412201	0	4.92	2	2	86	2	2.1297	13.758	1	0	42.7276	0	0
676	2018	0.412201	0	8	3	2	55	3	2.1297	13.758	0	1	42.7276	3	0
677	2018	0.412201	0	6	6	2	71	3	2.1297	13.758	0	1	42.7276	3	1
678	2018	0.412201	0	0	2	1	57	3	2.1297	13.758	0	1	42.7276	0	0
679	2018	0.412201	0	12	1	3	56	3	2.1297	13.758	0	0	42.7276	0	1
680	2018	0.412201	0	4.8	2	2	77	3	2.1297	13.758	1	1	42.7276	0	0
682	2018	0.412201	0	0	3	3	25	3	2.1297	13.758	0	0	42.7276	2	0
684	2018	0.412201	0	5	1	2	85	3	2.1297	13.758	1	0	42.7276	4	0
687	2018	0.412201	0	0.2	1	3	28	3	2.1297	13.758	0	0	42.7276	4	1
688	2018	0.412201	1	10	3	3	50	3	2.1297	13.758	0	1	42.7276	2	1
689	2018	0.412201	0	4.5	5	1	84	2	2.1297	13.758	1	0	42.7276	3	0
690	2018	0.412201	1	10	2	2	51	3	2.1297	13.758	0	1	42.7276	0	1
691	2018	0.412201	0	20	3	3	41	3	2.1297	13.758	0	1	42.7276	3	1
692	2018	0.412201	0	5	3	3	79	2	2.1297	13.758	1	1	42.7276	1	1
693	2018	0.412201	0	20	4	2	36	3	2.1297	13.758	0	1	42.7276	3	1
694	2018	0.412201	0	3.5	4	3	41	3	2.1297	13.758	0	1	42.7276	1	1
695	2018	0.412201	0	4.2	1	3	69	3	2.1297	13.758	0	0	42.7276	4	1
696	2018	0.412201	0	4.32	3	2	72	2	2.1297	13.758	0	1	42.7276	4	1
697	2018	0.412201	0	4.5	2	3	74	3	2.1297	13.758	0	1	42.7276	0	0
699	2018	0.412201	1	30	4	3	45	3	2.1297	13.758	0	1	42.7276	1	1
700	2018	0.412201	1	3	3	2	77	2	2.1297	13.758	1	1	42.7276	0	1
701	2018	0.412201	0	5	4	3	33	3	2.1297	13.758	0	0	42.7276	0	0
702	2018	0.412201	0	5	3	2	35	3	2.1297	13.758	0	1	42.7276	3	0
704	2018	0.412201	0	5	2	2	35	3	2.1297	13.758	0	1	42.7276	4	1
708	2018	0.412201	0	2	2	2	61	2	2.1297	13.758	0	1	42.7276	4	1
709	2018	0.412201	0	5	5	2	63	2	2.1297	13.758	0	1	42.7276	1	1
710	2018	0.412201	0	5	2	2	47	3	2.1297	13.758	0	1	42.7276	0	1
711	2018	0.412201	0	5	2	3	72	2	2.1297	13.758	0	1	42.7276	3	1
713	2018	0.412201	0	10	2	3	34	3	2.1297	13.758	0	1	42.7276	3	1
714	2018	0.412201	0	4.5	3	2	53	3	2.1297	13.758	0	1	42.7276	0	1
715	2018	0.412201	0	0.072	6	3	29	3	2.1297	13.758	0	0	42.7276	4	1
716	2018	0.412201	0	7.2	2	1	50	3	2.1297	13.758	0	1	42.7276	4	1
722	2018	0.412201	1	10	4	3	41	3	2.1297	13.758	0	1	42.7276	2	0
723	2018	0.412201	0	3.5	3	2	72	3	2.1297	13.758	0	1	42.7276	0	0
724	2018	0.412201	1	5	3	3	44	2	2.1297	13.758	0	1	42.7276	1	0
725	2018	0.412201	0	17	1	3	65	3	2.1297	13.758	0	1	42.7276	3	1
727	2018	0.412201	0	3	5	2	72	2	2.1297	13.758	0	0	42.7276	4	0
729	2018	0.412201	0	3	2	2	62	3	2.1297	13.758	0	1	42.7276	4	1
731	2018	0.412201	0	4	3	2	54	3	2.1297	13.758	0	1	42.7276	1	0
733	2018	0.412201	1	0.4	2	2	58	3	2.1297	13.758	0	0	42.7276	3	0
735	2018	0.412201	1	11	3	3	41	2	2.1297	13.758	0	0	42.7276	2	0
738	2018	0.412201	0	4	4	3	38	3	2.1297	13.758	0	1	42.7276	0	1
740	2018	0.412201	0	10	2	3	44	2	2.1297	13.758	0	1	42.7276	3	0
741	2018	0.412201	0	3.6	2	2	65	1	2.1297	13.758	0	1	42.7276	3	0
742	2018	0.412201	0	15	3	1	50	3	2.1297	13.758	0	1	42.7276	1	1
743	2018	0.412201	0	10	4	2	65	3	2.1297	13.758	0	1	42.7276	3	0
744	2018	0.412201	0	2.4	3	2	61	1	2.1297	13.758	0	1	42.7276	4	0
745	2018	0.412201	0	15	4	3	36	3	2.1297	13.758	0	1	42.7276	3	1
746	2018	0.412201	1	10	3	3	36	3	2.1297	13.758	0	1	42.7276	3	1
747	2018	0.412201	1	10	2	3	51	3	2.1297	13.758	0	0	42.7276	2	0
748	2018	0.412201	0	3	4	2	62	3	2.1297	13.758	0	1	42.7276	3	0
749	2018	0.412201	1	15	3	3	61	3	2.1297	13.758	0	1	42.7276	1	1
750	2018	0.412201	0	10	3	3	57	3	2.1297	13.758	0	1	42.7276	3	1
751	2018	0.412201	0	0	1	2	55	3	2.1297	13.758	0	0	42.7276	3	1
752	2018	0.412201	1	150	3	3	45	3	2.1297	13.758	0	1	42.7276	3	0
755	2018	0.412201	1	4.8	5	2	47	3	2.1297	13.758	0	1	42.7276	0	1
756	2018	0.412201	0	4.8	4	2	77	3	2.1297	13.758	1	0	42.7276	4	1
757	2018	0.412201	0	5	3	2	41	2	2.1297	13.758	0	0	42.7276	0	1
758	2018	0.412201	0	3	2	2	65	1	2.1297	13.758	0	1	42.7276	3	1
759	2018	0.412201	0	10	2	3	40	3	2.1297	13.758	0	1	42.7276	4	0
760	2018	0.412201	1	25	2	2	42	3	2.1297	13.758	0	1	42.7276	4	0
761	2018	0.412201	0	3.24	2	1	74	3	2.1297	13.758	0	1	42.7276	4	0
762	2018	0.412201	0	2	2	2	67	3	2.1297	13.758	0	1	42.7276	4	0
764	2018	0.412201	0	7.2	2	3	78	3	2.1297	13.758	1	0	42.7276	4	1
765	2018	0.412201	0	1	8	3	91	2	2.1297	13.758	1	1	42.7276	0	1
766	2018	0.412201	0	12	2	2	69	3	2.1297	13.758	0	1	42.7276	3	0
767	2018	0.412201	1	10	1	3	32	3	2.1297	13.758	0	0	42.7276	2	0
768	2018	0.412201	0	10	2	2	64	2	2.1297	13.758	0	1	42.7276	4	1
769	2018	0.412201	1	4.5	2	2	39	3	2.1297	13.758	0	1	42.7276	3	0
770	2018	0.412201	0	4	1	1	56	1	2.1297	13.758	0	1	42.7276	4	1
771	2018	0.412201	0	0	4	2	35	3	2.1297	13.758	0	1	42.7276	0	0
772	2018	0.412201	1	13	4	3	45	3	2.1297	13.758	0	1	42.7276	4	0
773	2018	0.412201	0	5	4	2	30	3	2.1297	13.758	0	0	42.7276	0	1
774	2018	0.412201	0	4.5	2	3	92	2	2.1297	13.758	1	1	42.7276	4	0
776	2018	0.412201	0	3.6	2	2	71	2	2.1297	13.758	0	1	42.7276	4	0
777	2018	0.412201	0	10	3	2	43	3	2.1297	13.758	0	1	42.7276	1	0
779	2018	0.412201	0	0	4	2	64	3	2.1297	13.758	0	1	42.7276	3	1
781	2018	0.412201	1	0	3	3	24	3	2.1297	13.758	0	0	42.7276	4	1
782	2018	0.412201	0	40	2	3	43	3	2.1297	13.758	0	1	42.7276	2	1
783	2018	0.412201	0	3	1	2	76	3	2.1297	13.758	1	0	42.7276	0	0
787	2018	0.412201	1	15	1	3	35	3	2.1297	13.758	0	0	42.7276	3	0
790	2018	0.412201	0	10	1	3	30	1	2.1297	13.758	0	0	42.7276	2	1
791	2018	0.412201	0	4.8	1	1	90	1	2.1297	13.758	1	0	42.7276	0	0
792	2018	0.412201	0	10	9	2	51	2	2.1297	13.758	0	1	42.7276	2	1
794	2018	0.412201	1	12	1	3	36	3	2.1297	13.758	0	1	42.7276	3	0
795	2018	0.412201	0	5	2	2	77	3	2.1297	13.758	1	1	42.7276	4	0
796	2018	0.412201	0	7	2	3	68	2	2.1297	13.758	0	1	42.7276	0	1
797	2018	0.412201	1	0	3	2	55	1	2.1297	13.758	0	1	42.7276	4	1
799	2018	0.412201	0	6.65	1	2	87	3	2.1297	13.758	1	0	42.7276	4	1
800	2018	0.412201	1	15	2	3	55	3	2.1297	13.758	0	1	42.7276	0	0
801	2018	0.412201	1	5	3	3	35	3	2.1297	13.758	0	1	42.7276	4	0
802	2018	0.412201	0	3	2	2	53	1	2.1297	13.758	0	1	42.7276	3	1
803	2018	0.412201	0	4	2	2	71	3	2.1297	13.758	0	1	42.7276	4	1
805	2018	0.412201	0	5.5	1	3	41	3	2.1297	13.758	0	1	42.7276	3	1
808	2018	0.412201	0	7.2	2	3	72	3	2.1297	13.758	0	1	42.7276	4	0
809	2018	0.412201	1	30	2	2	36	3	2.1297	13.758	0	1	42.7276	3	1
811	2018	0.412201	0	0.9	4	1	70	2	2.1297	13.758	0	1	42.7276	3	0
812	2018	0.412201	0	12	2	3	74	2	2.1297	13.758	0	1	42.7276	4	1
815	2018	0.412201	0	3.9	3	2	75	3	2.1297	13.758	1	1	42.7276	4	0
816	2018	0.412201	0	2.4	1	2	74	1	2.1297	13.758	0	0	42.7276	4	0
818	2018	0.412201	0	3.6	1	2	67	3	2.1297	13.758	0	0	42.7276	4	0
822	2018	0.412201	0	2.4	3	3	25	1	2.1297	13.758	0	0	42.7276	4	1
824	2018	0.412201	0	3.6	5	1	61	3	2.1297	13.758	0	1	42.7276	3	0
825	2018	0.412201	1	3	3	2	66	2	2.1297	13.758	0	1	42.7276	4	0
826	2018	0.412201	0	0	3	2	49	3	2.1297	13.758	0	1	42.7276	2	1
827	2018	0.412201	0	0	1	1	60	1	2.1297	13.758	0	1	42.7276	0	0
828	2018	0.412201	1	10	3	3	38	2	2.1297	13.758	0	0	42.7276	1	0
829	2018	0.412201	0	4.8	2	2	88	1	2.1297	13.758	1	1	42.7276	0	1
830	2018	0.412201	0	5	6	2	68	3	2.1297	13.758	0	1	42.7276	4	1
831	2018	0.412201	0	10	1	3	35	3	2.1297	13.758	0	0	42.7276	0	0
833	2018	0.412201	0	4.2	3	2	71	1	2.1297	13.758	0	0	42.7276	4	0
834	2018	0.412201	1	20	2	3	35	3	2.1297	13.758	0	1	42.7276	3	1
836	2018	0.412201	0	2	4	1	58	1	2.1297	13.758	0	1	42.7276	0	1
838	2018	0.412201	1	4	4	3	33	3	2.1297	13.758	0	0	42.7276	3	1
839	2018	0.412201	0	2	2	2	54	3	2.1297	13.758	0	1	42.7276	0	0
840	2018	0.412201	0	1	4	3	44	3	2.1297	13.758	0	1	42.7276	3	0
843	2018	0.412201	0	7	1	3	33	3	2.1297	13.758	0	0	42.7276	2	1
844	2018	0.412201	1	9	4	3	45	1	2.1297	13.758	0	1	42.7276	1	0
846	2018	0.412201	0	6	1	1	85	3	2.1297	13.758	1	0	42.7276	4	0
847	2018	0.412201	0	20	1	2	44	3	2.1297	13.758	0	1	42.7276	2	1
849	2018	0.412201	0	30	2	3	32	1	2.1297	13.758	0	1	42.7276	1	1
850	2018	0.412201	0	6	4	2	74	2	2.1297	13.758	0	1	42.7276	3	1
851	2018	0.412201	0	3	5	2	64	3	2.1297	13.758	0	1	42.7276	0	1
852	2018	0.412201	0	20	4	2	46	3	2.1297	13.758	0	1	42.7276	0	0
853	2018	0.412201	0	4.5	1	2	56	3	2.1297	13.758	0	0	42.7276	3	1
854	2018	0.412201	1	4.5	3	3	36	3	2.1297	13.758	0	1	42.7276	2	1
855	2018	0.412201	0	3	3	2	58	1	2.1297	13.758	0	1	42.7276	1	0
856	2018	0.412201	0	8	5	2	31	2	2.1297	13.758	0	1	42.7276	4	1
857	2018	0.412201	0	5	1	1	58	2	2.1297	13.758	0	1	42.7276	0	0
859	2018	0.412201	0	0	3	3	29	3	2.1297	13.758	0	0	42.7276	4	0
860	2018	0.412201	0	4	6	2	71	2	2.1297	13.758	0	1	42.7276	4	1
861	2018	0.412201	1	4.5	1	2	55	3	2.1297	13.758	0	1	42.7276	0	1
864	2018	0.412201	0	10	3	2	56	3	2.1297	13.758	0	1	42.7276	0	0
865	2018	0.412201	1	40	5	3	38	2	2.1297	13.758	0	1	42.7276	0	1
866	2018	0.412201	0	3	2	2	61	3	2.1297	13.758	0	1	42.7276	4	0
867	2018	0.412201	0	20	4	3	41	3	2.1297	13.758	0	1	42.7276	3	0
869	2018	0.412201	0	17	2	3	54	3	2.1297	13.758	0	0	42.7276	4	0
870	2018	0.412201	1	25	2	3	42	3	2.1297	13.758	0	1	42.7276	1	1
871	2018	0.412201	0	4	2	2	39	3	2.1297	13.758	0	1	42.7276	3	1
872	2018	0.412201	0	10	1	1	62	3	2.1297	13.758	0	1	42.7276	3	1
873	2018	0.412201	0	3.5	2	2	63	3	2.1297	13.758	0	1	42.7276	0	0
874	2018	0.412201	0	10	3	3	42	3	2.1297	13.758	0	1	42.7276	1	0
875	2018	0.412201	0	10	2	3	33	1	2.1297	13.758	0	0	42.7276	3	0
876	2018	0.412201	0	3	2	2	76	1	2.1297	13.758	1	1	42.7276	4	0
877	2018	0.412201	0	4.5	4	2	35	2	2.1297	13.758	0	1	42.7276	2	1
879	2018	0.412201	0	3.6	2	3	66	3	2.1297	13.758	0	1	42.7276	4	1
881	2018	0.412201	1	12	3	3	34	3	2.1297	13.758	0	0	42.7276	3	1
882	2018	0.412201	0	6	2	2	72	2	2.1297	13.758	0	1	42.7276	3	0
884	2018	0.412201	0	14	3	3	52	2	2.1297	13.758	0	1	42.7276	1	0
885	2018	0.412201	0	2.4	5	2	84	3	2.1297	13.758	1	1	42.7276	4	1
888	2018	0.412201	0	0	1	1	89	3	2.1297	13.758	1	0	42.7276	4	0
889	2018	0.412201	1	10	3	3	38	3	2.1297	13.758	0	0	42.7276	3	0
890	2018	0.412201	0	3.6	2	2	67	1	2.1297	13.758	0	1	42.7276	4	1
893	2018	0.412201	1	10	2	3	42	3	2.1297	13.758	0	1	42.7276	4	1
897	2018	0.412201	0	25	3	3	38	2	2.1297	13.758	0	0	42.7276	1	1
898	2018	0.412201	0	72	2	3	70	3	2.1297	13.758	0	1	42.7276	4	0
900	2018	0.412201	1	5	3	2	34	3	2.1297	13.758	0	1	42.7276	0	0
901	2018	0.412201	0	2.5	5	2	67	3	2.1297	13.758	0	1	42.7276	4	0
902	2018	0.412201	1	0	1	2	27	3	2.1297	13.758	0	0	42.7276	3	0
905	2018	0.412201	0	0	1	3	25	2	2.1297	13.758	0	0	42.7276	2	1
908	2018	0.412201	0	3.6	3	2	75	3	2.1297	13.758	1	0	42.7276	4	0
909	2018	0.412201	0	0	3	3	26	1	2.1297	13.758	0	0	42.7276	3	1
910	2018	0.412201	1	30	1	3	29	3	2.1297	13.758	0	0	42.7276	3	1
911	2018	0.412201	0	3	1	2	56	1	2.1297	13.758	0	1	42.7276	0	1
912	2018	0.412201	0	8	3	2	51	2	2.1297	13.758	0	1	42.7276	2	1
914	2018	0.412201	1	29	1	3	40	3	2.1297	13.758	0	1	42.7276	0	0
917	2018	0.412201	0	8	2	3	43	2	2.1297	13.758	0	1	42.7276	3	0
919	2018	0.412201	0	7	1	2	34	3	2.1297	13.758	0	1	42.7276	1	1
920	2018	0.412201	0	3.6	2	2	73	3	2.1297	13.758	0	0	42.7276	0	0
921	2018	0.412201	0	5	2	3	30	3	2.1297	13.758	0	0	42.7276	3	1
922	2018	0.412201	0	4.2	3	2	39	2	2.1297	13.758	0	0	42.7276	4	0
923	2018	0.412201	0	8	2	2	44	2	2.1297	13.758	0	1	42.7276	3	1
924	2018	0.412201	0	3.6	5	2	80	3	2.1297	13.758	1	0	42.7276	3	0
925	2018	0.412201	0	4.5	1	3	52	3	2.1297	13.758	0	1	42.7276	4	1
926	2018	0.412201	0	4.5	2	1	62	3	2.1297	13.758	0	1	42.7276	0	1
928	2018	0.412201	1	0	2	3	57	1	2.1297	13.758	0	1	42.7276	0	0
929	2018	0.412201	1	10	3	2	50	3	2.1297	13.758	0	1	42.7276	4	0
934	2018	0.412201	0	3	3	2	41	2	2.1297	13.758	0	1	42.7276	1	0
935	2018	0.412201	0	2	1	1	68	3	2.1297	13.758	0	1	42.7276	1	0
937	2018	0.412201	0	0	1	2	42	3	2.1297	13.758	0	1	42.7276	3	0
938	2018	0.412201	0	5	3	2	82	1	2.1297	13.758	1	1	42.7276	1	1
939	2018	0.412201	0	5.5	9	2	43	3	2.1297	13.758	0	1	42.7276	0	0
940	2018	0.412201	0	0	1	2	55	3	2.1297	13.758	0	1	42.7276	4	0
941	2018	0.412201	0	0.6	1	2	69	3	2.1297	13.758	0	0	42.7276	4	0
944	2018	0.412201	1	3	1	2	36	3	2.1297	13.758	0	1	42.7276	3	1
947	2018	0.412201	0	3	2	1	56	1	2.1297	13.758	0	1	42.7276	0	0
949	2018	0.412201	0	10	2	3	67	3	2.1297	13.758	0	1	42.7276	4	0
950	2018	0.412201	0	7.2	2	2	61	2	2.1297	13.758	0	1	42.7276	3	1
951	2018	0.412201	0	6	1	2	53	3	2.1297	13.758	0	1	42.7276	0	1
952	2018	0.412201	0	6	3	2	56	2	2.1297	13.758	0	1	42.7276	3	1
953	2018	0.412201	0	12	2	3	49	3	2.1297	13.758	0	1	42.7276	1	1
954	2018	0.412201	1	3.84	4	2	60	2	2.1297	13.758	0	1	42.7276	4	0
955	2018	0.412201	0	15	1	2	46	3	2.1297	13.758	0	1	42.7276	4	1
957	2018	0.412201	0	4.8	2	2	36	2	2.1297	13.758	0	1	42.7276	4	0
958	2018	0.412201	0	5.2	5	1	84	2	2.1297	13.758	1	0	42.7276	0	0
959	2018	0.412201	0	3	2	2	40	3	2.1297	13.758	0	1	42.7276	2	0
961	2018	0.412201	0	10	1	3	35	2	2.1297	13.758	0	0	42.7276	3	1
962	2018	0.412201	0	6	1	2	60	3	2.1297	13.758	0	1	42.7276	3	1
963	2018	0.412201	0	4	2	2	29	3	2.1297	13.758	0	0	42.7276	3	0
965	2018	0.412201	1	5	3	3	56	3	2.1297	13.758	0	1	42.7276	4	0
966	2018	0.412201	0	7	3	2	81	2	2.1297	13.758	1	1	42.7276	4	1
967	2018	0.412201	1	20	2	3	49	3	2.1297	13.758	0	1	42.7276	1	1
968	2018	0.412201	0	3.5	2	2	71	2	2.1297	13.758	0	1	42.7276	4	0
970	2018	0.412201	0	2	1	1	73	1	2.1297	13.758	0	1	42.7276	0	0
971	2018	0.412201	1	4	3	3	63	3	2.1297	13.758	0	1	42.7276	4	0
974	2018	0.412201	0	6	2	1	86	1	2.1297	13.758	1	1	42.7276	3	1
975	2018	0.412201	1	3.5	5	3	44	3	2.1297	13.758	0	1	42.7276	3	0
979	2018	0.412201	0	0	4	2	53	1	2.1297	13.758	0	0	42.7276	0	1
983	2018	0.412201	0	3.5	1	3	42	3	2.1297	13.758	0	1	42.7276	0	0
984	2018	0.412201	0	7	1	2	65	1	2.1297	13.758	0	1	42.7276	0	1
985	2018	0.412201	0	4.2	2	1	88	3	2.1297	13.758	1	1	42.7276	0	0
986	2018	0.412201	1	10	3	3	50	3	2.1297	13.758	0	1	42.7276	3	1
987	2018	0.412201	1	4.5	3	3	38	2	2.1297	13.758	0	0	42.7276	3	0
988	2018	0.412201	1	3	1	2	58	1	2.1297	13.758	0	1	42.7276	3	0
989	2018	0.412201	0	5	1	2	28	3	2.1297	13.758	0	0	42.7276	0	1
990	2018	0.412201	1	10	3	3	41	2	2.1297	13.758	0	1	42.7276	4	1
991	2018	0.412201	0	5	3	3	35	3	2.1297	13.758	0	1	42.7276	1	0
992	2018	0.412201	0	0	1	3	33	3	2.1297	13.758	0	0	42.7276	0	0
994	2018	0.412201	0	4.5	3	2	52	3	2.1297	13.758	0	1	42.7276	3	1
995	2018	0.412201	0	4	2	2	70	2	2.1297	13.758	0	1	42.7276	4	1
998	2018	0.412201	0	5.5	3	3	62	3	2.1297	13.758	0	1	42.7276	4	0
999	2018	0.412201	0	15	2	2	90	1	2.1297	13.758	1	1	42.7276	0	0
1000	2018	0.412201	0	5	2	2	45	3	2.1297	13.758	0	1	42.7276	3	0
1002	2018	0.412201	0	16	5	2	86	3	2.1297	13.758	1	1	42.7276	4	1
1003	2018	0.412201	0	30	5	3	36	2	2.1297	13.758	0	0	42.7276	3	1
1005	2018	0.412201	0	0	4	2	25	2	2.1297	13.758	0	0	42.7276	2	0
1006	2018	0.412201	0	15	3	3	58	3	2.1297	13.758	0	1	42.7276	3	1
1007	2018	0.412201	0	0	4	1	74	3	2.1297	13.758	0	0	42.7276	1	0
1008	2018	0.412201	0	0	2	3	50	3	2.1297	13.758	0	0	42.7276	1	1
1011	2018	0.412201	0	12	3	3	56	2	2.1297	13.758	0	1	42.7276	3	0
1012	2018	0.412201	0	0	2	3	45	3	2.1297	13.758	0	1	42.7276	2	0
1013	2018	0.412201	0	5	2	1	85	1	2.1297	13.758	1	1	42.7276	0	0
1014	2018	0.412201	0	5	1	3	31	2	2.1297	13.758	0	1	42.7276	3	1
1015	2018	0.412201	1	6	2	2	76	1	2.1297	13.758	1	1	42.7276	4	1
1016	2018	0.412201	0	5	2	2	76	3	2.1297	13.758	1	1	42.7276	2	1
1017	2018	0.412201	0	0.8	2	2	65	3	2.1297	13.758	0	1	42.7276	3	0
1022	2018	0.412201	0	3.84	4	3	62	3	2.1297	13.758	0	1	42.7276	1	0
1023	2018	0.412201	0	0	3	2	51	3	2.1297	13.758	0	1	42.7276	0	0
1024	2018	0.412201	1	30	2	3	55	2	2.1297	13.758	0	1	42.7276	3	1
1025	2018	0.412201	1	0	1	2	59	3	2.1297	13.758	0	1	42.7276	4	0
1026	2018	0.412201	0	4.5	3	3	47	3	2.1297	13.758	0	1	42.7276	0	1
1027	2018	0.412201	0	5.5	2	2	45	2	2.1297	13.758	0	1	42.7276	0	1
1031	2018	0.412201	0	8	4	2	46	3	2.1297	13.758	0	1	42.7276	0	0
1034	2018	0.412201	0	4.8	1	2	49	3	2.1297	13.758	0	1	42.7276	4	1
1035	2018	0.412201	0	3	1	2	65	3	2.1297	13.758	0	1	42.7276	0	1
1036	2018	0.412201	0	4.8	2	2	80	3	2.1297	13.758	1	1	42.7276	4	1
1037	2018	0.412201	1	0	3	2	49	3	2.1297	13.758	0	1	42.7276	4	0
1038	2018	0.412201	1	8	3	2	38	3	2.1297	13.758	0	1	42.7276	2	0
1039	2018	0.412201	0	4	5	2	62	3	2.1297	13.758	0	1	42.7276	3	1
1041	2018	0.412201	0	36	2	2	74	1	2.1297	13.758	0	1	42.7276	3	1
1043	2018	0.412201	1	10	2	3	31	1	2.1297	13.758	0	0	42.7276	3	0
1044	2018	0.412201	0	0	2	2	79	3	2.1297	13.758	1	0	42.7276	4	0
1046	2018	0.412201	0	5.5	1	2	45	3	2.1297	13.758	0	1	42.7276	0	1
1047	2018	0.412201	0	4	2	1	67	3	2.1297	13.758	0	1	42.7276	2	0
1048	2018	0.412201	0	6	1	2	32	3	2.1297	13.758	0	1	42.7276	0	1
1049	2018	0.412201	0	4	2	2	63	3	2.1297	13.758	0	0	42.7276	4	0
1051	2018	0.412201	0	4	2	2	72	3	2.1297	13.758	0	1	42.7276	3	1
1052	2018	0.412201	0	10	1	3	46	3	2.1297	13.758	0	0	42.7276	3	1
1054	2018	0.412201	0	4	3	2	52	3	2.1297	13.758	0	0	42.7276	3	0
1055	2018	0.412201	0	4.5	2	2	67	3	2.1297	13.758	0	1	42.7276	4	1
1057	2018	0.412201	0	6	2	2	78	2	2.1297	13.758	1	1	42.7276	0	1
1058	2018	0.412201	1	6	2	2	36	3	2.1297	13.758	0	1	42.7276	1	1
1060	2018	0.412201	1	12	3	3	35	3	2.1297	13.758	0	0	42.7276	0	1
1063	2018	0.412201	0	2.5	2	2	64	1	2.1297	13.758	0	1	42.7276	0	0
1064	2018	0.412201	0	4	5	2	72	2	2.1297	13.758	0	1	42.7276	3	1
1065	2018	0.412201	0	6	3	3	62	2	2.1297	13.758	0	1	42.7276	3	0
1066	2018	0.412201	0	3	3	2	61	3	2.1297	13.758	0	1	42.7276	0	0
1067	2018	0.412201	0	4	4	2	76	2	2.1297	13.758	1	0	42.7276	4	0
1068	2018	0.412201	0	30	2	3	39	3	2.1297	13.758	0	1	42.7276	4	1
1069	2018	0.412201	0	20	3	3	36	3	2.1297	13.758	0	1	42.7276	1	0
1070	2018	0.412201	0	0	4	2	72	1	2.1297	13.758	0	1	42.7276	3	1
1072	2018	0.412201	1	10	1	3	33	2	2.1297	13.758	0	1	42.7276	0	1
1073	2018	0.412201	1	40	3	3	37	2	2.1297	13.758	0	1	42.7276	2	1
1075	2018	0.412201	0	0	1	1	68	3	2.1297	13.758	0	1	42.7276	0	0
1077	2018	0.412201	0	4.2	4	2	76	2	2.1297	13.758	1	1	42.7276	0	0
1079	2018	0.412201	1	4.5	3	3	56	3	2.1297	13.758	0	0	42.7276	0	0
1080	2018	0.412201	0	6	2	2	83	1	2.1297	13.758	1	1	42.7276	4	0
1081	2018	0.412201	0	2	4	2	42	3	2.1297	13.758	0	1	42.7276	0	0
1083	2018	0.412201	0	6	1	2	82	3	2.1297	13.758	1	0	42.7276	4	0
1086	2018	0.412201	0	13	2	2	35	3	2.1297	13.758	0	1	42.7276	0	1
1087	2018	0.412201	0	0.2	1	3	26	3	2.1297	13.758	0	0	42.7276	3	0
1088	2018	0.412201	1	4.5	4	3	48	3	2.1297	13.758	0	1	42.7276	3	1
1090	2018	0.412201	0	3.5	4	2	87	2	2.1297	13.758	1	0	42.7276	3	0
1091	2018	0.412201	0	3.84	2	3	75	2	2.1297	13.758	1	1	42.7276	3	0
1092	2018	0.412201	0	20	2	2	36	3	2.1297	13.758	0	1	42.7276	2	1
1095	2018	0.412201	0	4.5	2	2	67	2	2.1297	13.758	0	0	42.7276	4	1
1097	2018	0.412201	0	4	2	2	69	1	2.1297	13.758	0	1	42.7276	4	1
1099	2018	0.412201	0	3.6	1	2	67	1	2.1297	13.758	0	1	42.7276	4	1
1101	2018	0.412201	0	4	3	2	69	3	2.1297	13.758	0	1	42.7276	0	1
1102	2018	0.412201	0	3	2	2	48	3	2.1297	13.758	0	1	42.7276	4	0
1103	2018	0.412201	1	5	1	3	41	3	2.1297	13.758	0	1	42.7276	2	0
1104	2018	0.412201	1	3	1	2	35	2	2.1297	13.758	0	1	42.7276	0	0
1105	2018	0.412201	0	0	1	1	54	3	2.1297	13.758	0	1	42.7276	0	0
1106	2018	0.412201	0	3.6	2	2	68	3	2.1297	13.758	0	1	42.7276	4	0
1107	2018	0.412201	0	3.6	3	2	56	3	2.1297	13.758	0	1	42.7276	4	1
1108	2018	0.412201	0	0	2	1	89	1	2.1297	13.758	1	0	42.7276	0	0
1109	2018	0.412201	1	10	2	3	55	3	2.1297	13.758	0	1	42.7276	2	1
1111	2018	0.412201	0	4.5	4	2	26	3	2.1297	13.758	0	0	42.7276	3	1
1112	2018	0.412201	0	10	2	3	29	2	2.1297	13.758	0	0	42.7276	3	1
1113	2018	0.412201	0	10	3	3	31	2	2.1297	13.758	0	0	42.7276	3	0
1114	2018	0.412201	1	2	2	2	61	2	2.1297	13.758	0	1	42.7276	3	0
1116	2018	0.412201	0	13	3	2	52	3	2.1297	13.758	0	1	42.7276	3	1
1117	2018	0.412201	1	30	2	3	36	3	2.1297	13.758	0	1	42.7276	3	1
1118	2018	0.412201	0	4.8	2	2	79	1	2.1297	13.758	1	1	42.7276	1	0
1119	2018	0.412201	0	4	1	3	62	3	2.1297	13.758	0	1	42.7276	3	0
1120	2018	0.412201	1	6	4	3	39	3	2.1297	13.758	0	1	42.7276	2	0
1122	2018	0.412201	0	0	3	3	29	3	2.1297	13.758	0	0	42.7276	3	0
1123	2018	0.412201	0	1.8	3	2	57	2	2.1297	13.758	0	1	42.7276	0	1
1124	2018	0.412201	1	10	4	2	51	3	2.1297	13.758	0	1	42.7276	3	0
1125	2018	0.412201	1	20	3	3	45	3	2.1297	13.758	0	1	42.7276	3	1
1130	2018	0.412201	0	4.8	3	2	69	3	2.1297	13.758	0	1	42.7276	4	1
1131	2018	0.412201	1	15	3	3	55	3	2.1297	13.758	0	1	42.7276	3	1
1132	2018	0.412201	1	4	2	2	66	3	2.1297	13.758	0	0	42.7276	0	0
1133	2018	0.412201	1	15	4	3	38	3	2.1297	13.758	0	1	42.7276	2	1
1135	2018	0.412201	0	80	2	3	83	3	2.1297	13.758	1	1	42.7276	3	1
1136	2018	0.412201	0	5	1	2	53	3	2.1297	13.758	0	0	42.7276	3	1
1138	2018	0.412201	0	5	5	3	30	3	2.1297	13.758	0	0	42.7276	2	1
1139	2018	0.412201	1	4.5	5	3	43	3	2.1297	13.758	0	1	42.7276	4	1
1140	2018	0.412201	0	7.2	2	2	85	2	2.1297	13.758	1	1	42.7276	4	0
1141	2018	0.412201	0	4	3	2	61	3	2.1297	13.758	0	1	42.7276	4	1
1142	2018	0.412201	0	5.4	2	2	65	3	2.1297	13.758	0	0	42.7276	4	1
1145	2018	0.412201	0	2.5	2	1	68	1	2.1297	13.758	0	1	42.7276	4	1
1147	2018	0.412201	0	3	3	2	46	3	2.1297	13.758	0	1	42.7276	3	0
1148	2018	0.412201	0	0	2	1	77	3	2.1297	13.758	1	1	42.7276	0	1
1150	2018	0.412201	0	0	3	1	58	1	2.1297	13.758	0	1	42.7276	3	0
1151	2018	0.412201	0	5	2	3	74	2	2.1297	13.758	0	1	42.7276	4	0
1153	2018	0.412201	0	8.4	4	3	36	3	2.1297	13.758	0	1	42.7276	3	1
1154	2018	0.412201	0	0.4	3	1	91	3	2.1297	13.758	1	1	42.7276	0	0
1157	2018	0.412201	0	4	5	2	71	2	2.1297	13.758	0	1	42.7276	0	1
1158	2018	0.412201	1	11	2	3	39	3	2.1297	13.758	0	1	42.7276	1	0
1159	2018	0.412201	0	0.8	1	1	58	1	2.1297	13.758	0	1	42.7276	3	0
1160	2018	0.412201	0	6	1	2	67	3	2.1297	13.758	0	0	42.7276	4	0
1162	2018	0.412201	1	2	1	3	38	3	2.1297	13.758	0	1	42.7276	3	0
1163	2018	0.412201	1	30	3	3	51	3	2.1297	13.758	0	1	42.7276	2	1
1164	2018	0.412201	0	6	4	2	47	2	2.1297	13.758	0	1	42.7276	0	0
1165	2018	0.412201	1	10	3	3	48	1	2.1297	13.758	0	1	42.7276	1	0
1166	2018	0.412201	0	6	2	2	82	1	2.1297	13.758	1	1	42.7276	4	0
1167	2018	0.412201	0	3.6	1	1	87	2	2.1297	13.758	1	0	42.7276	1	0
1169	2018	0.412201	0	6	4	2	27	3	2.1297	13.758	0	0	42.7276	0	1
1170	2018	0.412201	1	10	3	2	55	3	2.1297	13.758	0	1	42.7276	4	1
1173	2018	0.412201	1	10	4	3	56	3	2.1297	13.758	0	1	42.7276	4	1
1174	2018	0.412201	0	4.5	2	1	68	2	2.1297	13.758	0	1	42.7276	0	1
1176	2018	0.412201	1	15	3	3	36	3	2.1297	13.758	0	0	42.7276	3	1
1179	2018	0.412201	0	2.5	3	1	68	1	2.1297	13.758	0	1	42.7276	4	0
1182	2018	0.412201	0	0	3	1	88	3	2.1297	13.758	1	1	42.7276	4	0
1183	2018	0.412201	0	2	3	2	61	2	2.1297	13.758	0	1	42.7276	4	0
1184	2018	0.412201	0	2	2	1	66	3	2.1297	13.758	0	1	42.7276	0	0
1185	2018	0.412201	0	10	2	2	63	3	2.1297	13.758	0	1	42.7276	0	0
1186	2018	0.412201	0	4.5	1	3	34	3	2.1297	13.758	0	0	42.7276	3	1
1187	2018	0.412201	0	10	4	2	34	3	2.1297	13.758	0	1	42.7276	1	1
1188	2018	0.412201	0	0	2	1	70	3	2.1297	13.758	0	1	42.7276	0	0
1189	2018	0.412201	1	5	2	2	76	3	2.1297	13.758	1	1	42.7276	4	0
1190	2018	0.412201	0	5	2	2	76	2	2.1297	13.758	1	1	42.7276	4	0
1191	2018	0.412201	1	20	2	3	62	3	2.1297	13.758	0	1	42.7276	4	0
1192	2018	0.412201	0	2	4	2	72	2	2.1297	13.758	0	1	42.7276	4	1
1193	2018	0.412201	0	5	4	2	42	3	2.1297	13.758	0	1	42.7276	0	1
1194	2018	0.412201	0	4.5	3	3	35	3	2.1297	13.758	0	0	42.7276	2	0
1195	2018	0.412201	0	13	2	3	35	3	2.1297	13.758	0	0	42.7276	0	1
1198	2018	0.412201	0	20	1	3	35	3	2.1297	13.758	0	1	42.7276	3	1
1199	2018	0.412201	1	7	3	2	47	3	2.1297	13.758	0	1	42.7276	4	1
1200	2018	0.412201	0	3	1	2	62	1	2.1297	13.758	0	1	42.7276	3	1
1204	2018	0.412201	1	25	4	3	49	3	2.1297	13.758	0	1	42.7276	3	0
1205	2018	0.412201	1	10	1	2	51	3	2.1297	13.758	0	1	42.7276	3	1
1206	2018	0.412201	0	25	3	3	42	3	2.1297	13.758	0	1	42.7276	1	0
1208	2018	0.412201	0	5	4	2	67	1	2.1297	13.758	0	1	42.7276	3	0
1209	2018	0.412201	0	4.5	1	1	94	3	2.1297	13.758	1	1	42.7276	0	1
1212	2018	0.412201	0	4.52	3	2	85	2	2.1297	13.758	1	1	42.7276	0	0
1213	2018	0.412201	0	3.36	2	2	64	3	2.1297	13.758	0	0	42.7276	3	0
1214	2018	0.412201	0	1	4	1	69	3	2.1297	13.758	0	1	42.7276	3	1
1218	2018	0.412201	0	2.64	3	1	81	3	2.1297	13.758	1	0	42.7276	4	0
1219	2018	0.412201	1	9	2	3	63	3	2.1297	13.758	0	1	42.7276	3	0
1220	2018	0.412201	1	24	1	3	42	3	2.1297	13.758	0	0	42.7276	3	0
1221	2018	0.412201	0	6	4	3	79	2	2.1297	13.758	1	1	42.7276	0	1
1222	2018	0.412201	0	2.5	3	2	49	3	2.1297	13.758	0	1	42.7276	3	0
1224	2018	0.412201	0	10	2	3	64	3	2.1297	13.758	0	1	42.7276	4	1
1225	2018	0.412201	0	1.2	3	2	63	1	2.1297	13.758	0	0	42.7276	4	1
1228	2018	0.412201	0	15	1	3	91	2	2.1297	13.758	1	0	42.7276	4	1
1229	2018	0.412201	1	15	3	2	45	1	2.1297	13.758	0	1	42.7276	0	0
1230	2018	0.412201	0	5	1	2	87	2	2.1297	13.758	1	0	42.7276	3	1
1231	2018	0.412201	0	4.5	3	1	78	3	2.1297	13.758	1	1	42.7276	0	0
1233	2018	0.412201	0	3.96	1	1	96	1	2.1297	13.758	1	0	42.7276	0	0
1236	2018	0.412201	0	0	1	3	26	2	2.1297	13.758	0	0	42.7276	3	0
1237	2018	0.412201	0	4.2	3	2	73	3	2.1297	13.758	0	1	42.7276	0	1
1238	2018	0.412201	0	4.5	5	3	43	3	2.1297	13.758	0	1	42.7276	4	1
1241	2018	0.412201	1	50	3	3	45	1	2.1297	13.758	0	1	42.7276	0	0
1242	2018	0.412201	0	10	2	3	55	1	2.1297	13.758	0	1	42.7276	3	1
1243	2018	0.412201	0	7.08	2	2	77	3	2.1297	13.758	1	1	42.7276	3	1
1244	2018	0.412201	0	7.2	2	2	66	3	2.1297	13.758	0	1	42.7276	3	1
1247	2018	0.412201	0	5.832	1	2	100	1	2.1297	13.758	1	0	42.7276	0	1
1248	2018	0.412201	0	1.8	3	3	31	3	2.1297	13.758	0	0	42.7276	4	1
1249	2018	0.412201	0	4.5	1	2	44	3	2.1297	13.758	0	1	42.7276	4	1
1250	2018	0.412201	0	3.6	1	2	66	3	2.1297	13.758	0	1	42.7276	0	1
1251	2018	0.412201	1	10	3	3	46	2	2.1297	13.758	0	0	42.7276	0	1
1252	2018	0.412201	0	3	5	2	68	3	2.1297	13.758	0	1	42.7276	0	0
1255	2018	0.412201	1	10	3	2	49	3	2.1297	13.758	0	1	42.7276	0	1
1257	2018	0.412201	0	4.8	4	2	84	3	2.1297	13.758	1	0	42.7276	4	0
1258	2018	0.412201	0	10	2	2	43	3	2.1297	13.758	0	1	42.7276	0	1
1259	2018	0.412201	0	0.72	10	1	79	2	2.1297	13.758	1	1	42.7276	0	0
1261	2018	0.412201	0	10	6	3	32	3	2.1297	13.758	0	1	42.7276	0	1
1262	2018	0.412201	1	6	2	3	57	3	2.1297	13.758	0	1	42.7276	4	1
1263	2018	0.412201	1	20	3	2	48	3	2.1297	13.758	0	1	42.7276	1	1
1265	2018	0.412201	0	5	2	3	41	3	2.1297	13.758	0	1	42.7276	0	0
1267	2018	0.412201	1	8	2	2	68	1	2.1297	13.758	0	1	42.7276	4	1
1268	2018	0.412201	0	13	3	3	62	3	2.1297	13.758	0	1	42.7276	1	1
1269	2018	0.412201	0	5	3	3	56	3	2.1297	13.758	0	1	42.7276	0	0
1270	2018	0.412201	0	30	2	3	40	2	2.1297	13.758	0	1	42.7276	2	0
1272	2018	0.412201	0	3.5	3	2	70	1	2.1297	13.758	0	0	42.7276	0	1
1275	2018	0.412201	0	20	3	2	46	3	2.1297	13.758	0	1	42.7276	0	0
1276	2018	0.412201	0	5	4	3	88	3	2.1297	13.758	1	1	42.7276	0	0
1278	2018	0.412201	0	4.5	2	2	41	3	2.1297	13.758	0	0	42.7276	1	0
1281	2018	0.412201	0	4	1	3	79	2	2.1297	13.758	1	0	42.7276	4	1
1284	2018	0.412201	1	20	3	3	47	3	2.1297	13.758	0	1	42.7276	3	1
1285	2018	0.412201	0	6	2	2	30	3	2.1297	13.758	0	0	42.7276	4	1
1287	2018	0.412201	0	4.5	5	3	44	3	2.1297	13.758	0	1	42.7276	4	0
1288	2018	0.412201	0	3.6	3	2	69	3	2.1297	13.758	0	1	42.7276	4	0
1290	2018	0.412201	0	4.08	1	2	63	2	2.1297	13.758	0	1	42.7276	4	0
1291	2018	0.412201	0	5	1	2	37	3	2.1297	13.758	0	0	42.7276	3	1
1293	2018	0.412201	0	4	2	2	77	1	2.1297	13.758	1	1	42.7276	0	0
1300	2018	0.412201	0	2	1	2	44	2	2.1297	13.758	0	1	42.7276	2	0
1301	2018	0.412201	0	4	2	2	41	3	2.1297	13.758	0	1	42.7276	0	0
1302	2018	0.412201	0	4.5	2	3	34	3	2.1297	13.758	0	1	42.7276	3	0
1304	2018	0.412201	0	6	1	2	57	2	2.1297	13.758	0	1	42.7276	2	1
1305	2018	0.412201	0	7	1	3	80	3	2.1297	13.758	1	1	42.7276	4	1
1309	2018	0.412201	0	2	2	1	46	3	2.1297	13.758	0	1	42.7276	0	0
1313	2018	0.412201	0	50	1	3	80	3	2.1297	13.758	1	0	42.7276	0	1
1315	2018	0.412201	0	17	2	3	34	1	2.1297	13.758	0	1	42.7276	3	0
1316	2018	0.412201	0	7	2	2	78	2	2.1297	13.758	1	1	42.7276	1	1
1319	2018	0.412201	1	4	1	2	70	3	2.1297	13.758	0	0	42.7276	0	0
1320	2018	0.412201	0	3	2	2	70	2	2.1297	13.758	0	1	42.7276	0	0
1321	2018	0.412201	0	6	2	1	52	3	2.1297	13.758	0	0	42.7276	0	1
1322	2018	0.412201	1	0	1	2	38	2	2.1297	13.758	0	1	42.7276	3	0
1323	2018	0.412201	0	3	3	2	41	3	2.1297	13.758	0	1	42.7276	1	1
1324	2018	0.412201	0	2	2	1	74	3	2.1297	13.758	0	1	42.7276	1	1
1325	2018	0.412201	0	4.8	2	2	71	3	2.1297	13.758	0	1	42.7276	2	1
1326	2018	0.412201	0	6	4	3	84	1	2.1297	13.758	1	1	42.7276	3	1
1327	2018	0.412201	0	0	2	1	73	3	2.1297	13.758	0	1	42.7276	0	0
1331	2018	0.412201	0	12	2	3	31	3	2.1297	13.758	0	0	42.7276	1	0
1333	2018	0.412201	0	4.2	2	2	73	3	2.1297	13.758	0	1	42.7276	4	1
1335	2018	0.412201	0	9.6	4	2	84	3	2.1297	13.758	1	0	42.7276	2	1
1336	2018	0.412201	0	4	2	2	72	3	2.1297	13.758	0	1	42.7276	3	0
1337	2018	0.412201	0	5	1	2	67	1	2.1297	13.758	0	0	42.7276	0	1
1338	2018	0.412201	1	5	2	2	64	3	2.1297	13.758	0	1	42.7276	3	1
1339	2018	0.412201	0	7	1	2	28	2	2.1297	13.758	0	0	42.7276	4	0
1340	2018	0.412201	0	3	2	2	62	2	2.1297	13.758	0	1	42.7276	4	0
1341	2018	0.412201	0	50	1	3	45	3	2.1297	13.758	0	0	42.7276	2	0
1342	2018	0.412201	1	10	4	2	59	3	2.1297	13.758	0	0	42.7276	4	0
1344	2018	0.412201	1	1	3	3	27	3	2.1297	13.758	0	0	42.7276	3	0
1345	2018	0.412201	1	1.2	3	3	26	3	2.1297	13.758	0	0	42.7276	3	1
1346	2018	0.412201	0	4.8	4	3	54	3	2.1297	13.758	0	1	42.7276	2	0
1347	2018	0.412201	1	8	2	3	46	3	2.1297	13.758	0	1	42.7276	3	1
1348	2018	0.412201	0	30	3	2	57	3	2.1297	13.758	0	1	42.7276	3	1
1350	2018	0.412201	0	15	1	3	61	1	2.1297	13.758	0	1	42.7276	4	1
1352	2018	0.412201	1	13	2	3	49	3	2.1297	13.758	0	1	42.7276	3	0
1353	2018	0.412201	1	5	1	3	73	2	2.1297	13.758	0	1	42.7276	1	0
1354	2018	0.412201	1	3	5	2	53	2	2.1297	13.758	0	1	42.7276	0	0
1356	2018	0.412201	0	1	3	2	24	3	2.1297	13.758	0	0	42.7276	3	1
1358	2018	0.412201	0	3.3	2	2	63	3	2.1297	13.758	0	1	42.7276	1	0
1360	2018	0.412201	0	4	5	2	53	3	2.1297	13.758	0	1	42.7276	1	0
1361	2018	0.412201	0	0.8	3	2	57	3	2.1297	13.758	0	0	42.7276	4	0
1363	2018	0.412201	0	3	1	2	66	3	2.1297	13.758	0	0	42.7276	0	1
1364	2018	0.412201	0	10	2	2	31	3	2.1297	13.758	0	1	42.7276	4	0
1365	2018	0.412201	1	3	4	2	68	1	2.1297	13.758	0	1	42.7276	0	1
1367	2018	0.412201	0	4	4	2	72	1	2.1297	13.758	0	1	42.7276	3	0
1368	2018	0.412201	0	2.4	2	2	82	1	2.1297	13.758	1	1	42.7276	0	0
1369	2018	0.412201	0	6	3	2	68	3	2.1297	13.758	0	0	42.7276	4	1
1370	2018	0.412201	1	8.5	4	3	41	3	2.1297	13.758	0	1	42.7276	3	1
1372	2018	0.412201	0	0	4	3	41	1	2.1297	13.758	0	0	42.7276	3	1
1374	2018	0.412201	0	4.8	1	1	90	2	2.1297	13.758	1	0	42.7276	4	1
1375	2018	0.412201	0	15	2	3	35	3	2.1297	13.758	0	1	42.7276	0	1
1376	2018	0.412201	0	0	2	1	79	1	2.1297	13.758	1	1	42.7276	0	0
1377	2018	0.412201	0	20	2	3	54	3	2.1297	13.758	0	1	42.7276	3	0
1378	2018	0.412201	0	3.5	2	1	80	2	2.1297	13.758	1	1	42.7276	3	0
1380	2018	0.412201	0	8	1	2	64	3	2.1297	13.758	0	1	42.7276	3	0
1381	2018	0.412201	0	4	4	3	71	1	2.1297	13.758	0	0	42.7276	0	0
1383	2018	0.412201	0	41.4	2	2	73	2	2.1297	13.758	0	1	42.7276	3	0
1385	2018	0.412201	0	20	1	3	52	1	2.1297	13.758	0	1	42.7276	2	1
1386	2018	0.412201	0	3	1	2	61	2	2.1297	13.758	0	1	42.7276	4	1
1388	2018	0.412201	1	40	3	3	44	2	2.1297	13.758	0	1	42.7276	3	1
1389	2018	0.412201	1	50	3	3	49	3	2.1297	13.758	0	1	42.7276	4	0
1390	2018	0.412201	1	6	3	2	47	3	2.1297	13.758	0	1	42.7276	4	0
1391	2018	0.412201	0	0.72	2	2	77	3	2.1297	13.758	1	1	42.7276	4	1
1392	2018	0.412201	0	0.4	4	3	24	1	2.1297	13.758	0	0	42.7276	1	1
1393	2018	0.412201	1	15	2	3	37	2	2.1297	13.758	0	1	42.7276	1	1
1394	2018	0.412201	0	4	1	1	35	3	2.1297	13.758	0	1	42.7276	0	1
1395	2018	0.412201	0	40	2	3	44	2	2.1297	13.758	0	1	42.7276	2	1
1397	2018	0.412201	1	3	2	2	71	2	2.1297	13.758	0	1	42.7276	3	0
1399	2018	0.412201	0	2.5	4	2	59	2	2.1297	13.758	0	1	42.7276	3	0
1400	2018	0.412201	0	30	2	3	34	3	2.1297	13.758	0	0	42.7276	3	1
1401	2018	0.412201	0	5	1	1	42	3	2.1297	13.758	0	1	42.7276	4	1
1403	2018	0.412201	0	5.5	1	3	71	2	2.1297	13.758	0	0	42.7276	3	0
1404	2018	0.412201	0	0.72	1	2	83	3	2.1297	13.758	1	0	42.7276	3	1
1405	2018	0.412201	0	3	2	1	59	2	2.1297	13.758	0	1	42.7276	4	1
1407	2018	0.412201	1	12	2	3	37	3	2.1297	13.758	0	0	42.7276	1	0
1408	2018	0.412201	0	0	1	1	57	2	2.1297	13.758	0	1	42.7276	0	0
1409	2018	0.412201	0	3.6	1	2	60	3	2.1297	13.758	0	1	42.7276	4	0
1410	2018	0.412201	0	4.8	3	1	78	1	2.1297	13.758	1	0	42.7276	0	1
1411	2018	0.412201	0	2.4	4	1	67	3	2.1297	13.758	0	1	42.7276	0	0
1412	2018	0.412201	1	10	1	3	32	3	2.1297	13.758	0	0	42.7276	2	0
1413	2018	0.412201	0	5	6	2	40	2	2.1297	13.758	0	1	42.7276	4	0
1414	2018	0.412201	0	2.7	7	1	71	3	2.1297	13.758	0	1	42.7276	0	0
1415	2018	0.412201	1	3.5	5	2	63	1	2.1297	13.758	0	1	42.7276	4	0
1416	2018	0.412201	0	2	1	2	40	3	2.1297	13.758	0	1	42.7276	4	0
1417	2018	0.412201	0	3	1	2	56	3	2.1297	13.758	0	1	42.7276	0	1
1418	2018	0.412201	0	5.5	3	3	54	2	2.1297	13.758	0	0	42.7276	0	0
1419	2018	0.412201	1	3	1	2	68	3	2.1297	13.758	0	1	42.7276	4	0
1420	2018	0.412201	0	2	2	1	68	3	2.1297	13.758	0	1	42.7276	1	0
1422	2018	0.412201	0	0	3	2	60	3	2.1297	13.758	0	1	42.7276	3	1
1423	2018	0.412201	0	6	3	3	68	3	2.1297	13.758	0	1	42.7276	3	0
1424	2018	0.412201	0	4.8	1	2	93	1	2.1297	13.758	1	0	42.7276	0	0
1426	2018	0.412201	0	20	1	3	34	2	2.1297	13.758	0	0	42.7276	0	1
1427	2018	0.412201	0	0	2	2	67	1	2.1297	13.758	0	1	42.7276	0	0
1428	2018	0.412201	0	7	3	2	30	3	2.1297	13.758	0	0	42.7276	0	0
1429	2018	0.412201	0	5.1	3	2	52	1	2.1297	13.758	0	1	42.7276	1	1
1430	2018	0.412201	0	3.2	1	1	57	3	2.1297	13.758	0	1	42.7276	0	1
1431	2018	0.412201	0	3.7	5	2	74	1	2.1297	13.758	0	1	42.7276	0	1
1432	2018	0.412201	0	30	3	3	33	1	2.1297	13.758	0	0	42.7276	0	1
1434	2018	0.412201	0	0	3	1	61	2	2.1297	13.758	0	1	42.7276	4	0
1435	2018	0.412201	0	10	1	3	34	2	2.1297	13.758	0	0	42.7276	2	0
1436	2018	0.412201	0	6	2	3	50	2	2.1297	13.758	0	1	42.7276	0	0
1437	2018	0.412201	0	4.5	1	3	92	3	2.1297	13.758	1	0	42.7276	0	0
1438	2018	0.412201	0	5	9	1	61	3	2.1297	13.758	0	1	42.7276	3	1
2145	2018	0.322277	0	2	6	2	59	2	0.326958	7.586	0	1	55.0636	3	1
2146	2018	0.322277	0	0.6	6	2	58	1	0.326958	7.586	0	1	55.0636	0	0
2148	2018	0.197571	0	3.6	3	2	38	3	0.618533	7.9358	0	1	51.5957	0	0
2149	2018	0.197571	0	3	4	1	58	2	0.618533	7.9358	0	1	51.5957	0	1
2151	2018	0.197571	1	3	3	3	55	2	0.618533	7.9358	0	0	51.5957	3	0
2152	2018	0.322277	1	2	3	2	38	3	0.326958	7.586	0	1	55.0636	0	0
2154	2018	0.318223	0	0	1	2	63	3	0.307229	9.5281	0	1	57.9729	0	0
2155	2018	0.322277	0	2	5	2	41	3	0.326958	7.586	0	0	55.0636	0	1
2156	2018	0.322277	0	0.2	4	2	55	1	0.326958	7.586	0	1	55.0636	0	0
2157	2018	0.322277	0	4	4	2	43	3	0.326958	7.586	0	1	55.0636	0	1
2158	2018	0.322277	0	6	3	2	43	3	0.326958	7.586	0	1	55.0636	3	1
2159	2018	0.318223	0	2.64	2	2	81	1	0.307229	9.5281	1	1	57.9729	4	1
2161	2018	0.318223	0	0.2	3	2	67	1	0.307229	9.5281	0	1	57.9729	0	1
2162	2018	0.318223	0	0	5	1	51	2	0.307229	9.5281	0	1	57.9729	0	0
2163	2018	0.322277	0	2.5	6	2	60	2	0.326958	7.586	0	1	55.0636	4	0
2164	2018	0.322277	0	0	1	1	57	1	0.326958	7.586	0	1	55.0636	0	1
2167	2018	0.197571	0	4	2	3	69	3	0.618533	7.9358	0	1	51.5957	1	1
2168	2018	0.322277	0	2	2	2	65	3	0.326958	7.586	0	1	55.0636	4	1
2170	2018	0.318223	0	0	3	1	75	1	0.307229	9.5281	1	0	57.9729	0	0
2171	2018	0.197571	0	2	4	2	79	1	0.618533	7.9358	1	0	51.5957	3	1
2172	2018	0.322277	0	2	2	2	56	3	0.326958	7.586	0	1	55.0636	4	0
2174	2018	0.318223	0	0	3	1	37	3	0.307229	9.5281	0	1	57.9729	1	0
2175	2018	0.322277	0	0.12	2	1	70	1	0.326958	7.586	0	1	55.0636	0	0
2176	2018	0.318223	0	3.24	6	1	73	2	0.307229	9.5281	0	1	57.9729	0	1
2177	2018	0.322277	0	4.2	3	2	46	3	0.326958	7.586	0	1	55.0636	0	1
2179	2018	0.322277	0	7.5	3	3	41	3	0.326958	7.586	0	1	55.0636	2	1
2180	2018	0.318223	0	2.76	5	2	78	2	0.307229	9.5281	1	1	57.9729	4	0
2182	2018	0.322277	0	15	3	3	44	3	0.326958	7.586	0	1	55.0636	1	0
2183	2018	0.197571	0	0.2	3	1	70	1	0.618533	7.9358	0	1	51.5957	0	0
2184	2018	0.197571	0	35	2	3	59	2	0.618533	7.9358	0	1	51.5957	4	1
2187	2018	0.197571	0	0	1	1	62	3	0.618533	7.9358	0	0	51.5957	0	0
2188	2018	0.197571	0	0.7	1	2	65	3	0.618533	7.9358	0	1	51.5957	4	0
2189	2018	0.318223	0	0	2	1	69	2	0.307229	9.5281	0	1	57.9729	0	0
2190	2018	0.322277	0	1.2	5	3	43	3	0.326958	7.586	0	1	55.0636	0	0
2191	2018	0.322277	0	0.22	1	1	84	1	0.326958	7.586	1	0	55.0636	0	0
2192	2018	0.197571	0	2	2	3	50	1	0.618533	7.9358	0	1	51.5957	0	0
2193	2018	0.322277	0	2.4	1	1	67	1	0.326958	7.586	0	0	55.0636	3	0
2194	2018	0.197571	0	0.15	1	1	72	1	0.618533	7.9358	0	1	51.5957	0	1
2195	2018	0.322277	0	6	2	3	39	3	0.326958	7.586	0	1	55.0636	3	1
2196	2018	0.318223	0	0.1	4	2	58	3	0.307229	9.5281	0	1	57.9729	0	0
2197	2018	0.318223	0	1	6	2	30	3	0.307229	9.5281	0	1	57.9729	0	0
2198	2018	0.318223	0	6	2	3	62	2	0.307229	9.5281	0	1	57.9729	0	1
2201	2018	0.197571	0	1.92	1	3	57	1	0.618533	7.9358	0	1	51.5957	2	0
2202	2018	0.318223	0	1.6	2	2	64	3	0.307229	9.5281	0	1	57.9729	0	1
2203	2018	0.197571	0	5	4	2	43	3	0.618533	7.9358	0	1	51.5957	1	1
2204	2018	0.322277	0	0.2	6	2	67	2	0.326958	7.586	0	0	55.0636	0	0
2205	2018	0.322277	0	2.4	3	2	58	3	0.326958	7.586	0	1	55.0636	0	1
2206	2018	0.197571	0	3	6	2	36	3	0.618533	7.9358	0	1	51.5957	0	1
2207	2018	0.197571	0	1	3	3	35	3	0.618533	7.9358	0	1	51.5957	1	1
2208	2018	0.322277	1	0.8	4	2	45	3	0.326958	7.586	0	1	55.0636	0	0
2209	2018	0.197571	0	1.1	2	2	58	2	0.618533	7.9358	0	1	51.5957	0	1
2211	2018	0.197571	0	3.6	2	2	53	3	0.618533	7.9358	0	1	51.5957	0	1
2212	2018	0.322277	0	2	2	1	53	3	0.326958	7.586	0	0	55.0636	3	1
2213	2018	0.322277	0	3.6	6	2	48	3	0.326958	7.586	0	1	55.0636	0	1
2215	2018	0.197571	0	0	1	1	80	2	0.618533	7.9358	1	0	51.5957	0	1
2216	2018	0.197571	1	7	3	3	55	3	0.618533	7.9358	0	1	51.5957	0	1
2217	2018	0.318223	0	0	5	2	37	2	0.307229	9.5281	0	1	57.9729	0	1
2218	2018	0.322277	0	0.25	6	2	66	1	0.326958	7.586	0	1	55.0636	0	1
2219	2018	0.197571	0	0	10	1	83	3	0.618533	7.9358	1	0	51.5957	2	1
2220	2018	0.322277	0	4.5	1	2	37	3	0.326958	7.586	0	1	55.0636	0	1
2221	2018	0.197571	0	7.4	3	2	68	3	0.618533	7.9358	0	1	51.5957	4	1
2222	2018	0.322277	0	2	3	1	58	3	0.326958	7.586	0	1	55.0636	0	1
2224	2018	0.318223	0	3	5	2	54	3	0.307229	9.5281	0	1	57.9729	4	1
2225	2018	0.318223	0	0.01	5	2	47	1	0.307229	9.5281	0	1	57.9729	0	0
2227	2018	0.197571	1	1.56	4	2	65	3	0.618533	7.9358	0	1	51.5957	1	0
2228	2018	0.322277	0	0.2	2	2	55	3	0.326958	7.586	0	1	55.0636	0	0
2229	2018	0.322277	0	1.5	4	2	52	3	0.326958	7.586	0	1	55.0636	3	1
2230	2018	0.322277	0	3.6	6	2	42	2	0.326958	7.586	0	1	55.0636	0	0
2231	2018	0.318223	0	0.084	4	1	67	1	0.307229	9.5281	0	1	57.9729	2	0
2232	2018	0.318223	0	0	7	2	57	3	0.307229	9.5281	0	1	57.9729	0	0
2233	2018	0.318223	0	0.108	2	1	70	1	0.307229	9.5281	0	1	57.9729	0	0
2234	2018	0.318223	0	0.3	4	2	81	1	0.307229	9.5281	1	0	57.9729	0	0
2235	2018	0.322277	0	3	5	2	27	2	0.326958	7.586	0	1	55.0636	0	0
2236	2018	0.322277	0	1.7	3	2	55	1	0.326958	7.586	0	1	55.0636	3	1
2237	2018	0.318223	0	1	6	1	43	3	0.307229	9.5281	0	1	57.9729	0	0
2238	2018	0.318223	0	0	2	1	65	1	0.307229	9.5281	0	0	57.9729	0	0
2239	2018	0.197571	0	0	2	1	74	3	0.618533	7.9358	0	0	51.5957	0	0
2240	2018	0.322277	0	0	6	1	77	3	0.326958	7.586	1	1	55.0636	0	0
2241	2018	0.322277	1	2.5	4	2	31	3	0.326958	7.586	0	1	55.0636	3	0
2242	2018	0.318223	0	3.12	2	2	69	3	0.307229	9.5281	0	1	57.9729	0	1
2244	2018	0.322277	0	0.4	9	2	68	1	0.326958	7.586	0	1	55.0636	0	1
2245	2018	0.197571	0	0.344	2	2	79	2	0.618533	7.9358	1	1	51.5957	0	0
2246	2018	0.318223	0	3	4	2	54	3	0.307229	9.5281	0	1	57.9729	1	0
2247	2018	0.322277	0	3.36	3	1	58	3	0.326958	7.586	0	1	55.0636	0	0
2248	2018	0.318223	0	0.108	2	2	69	1	0.307229	9.5281	0	1	57.9729	0	0
2249	2018	0.197571	0	4.5	3	2	41	2	0.618533	7.9358	0	1	51.5957	0	1
2250	2018	0.318223	0	0.108	5	2	79	3	0.307229	9.5281	1	0	57.9729	4	1
2252	2018	0.318223	0	0.3	4	2	43	3	0.307229	9.5281	0	1	57.9729	0	0
2256	2018	0.322277	0	5	5	3	47	3	0.326958	7.586	0	1	55.0636	0	1
2258	2018	0.318223	0	1.5	6	2	62	3	0.307229	9.5281	0	1	57.9729	4	1
2259	2018	0.197571	0	0	2	1	65	1	0.618533	7.9358	0	1	51.5957	0	0
2260	2018	0.318223	0	0	4	2	37	3	0.307229	9.5281	0	1	57.9729	0	0
2261	2018	0.322277	0	0.12	2	1	73	3	0.326958	7.586	0	1	55.0636	0	0
2262	2018	0.322277	1	3	3	2	33	3	0.326958	7.586	0	1	55.0636	3	1
2263	2018	0.322277	1	2	4	2	37	2	0.326958	7.586	0	1	55.0636	2	1
2264	2018	0.318223	0	0	1	1	73	1	0.307229	9.5281	0	1	57.9729	0	0
2265	2018	0.318223	0	0	4	1	50	2	0.307229	9.5281	0	1	57.9729	0	0
2266	2018	0.318223	0	2	2	2	34	3	0.307229	9.5281	0	0	57.9729	0	1
2267	2018	0.322277	0	2	5	2	39	3	0.326958	7.586	0	1	55.0636	0	1
2268	2018	0.197571	0	2	4	2	46	3	0.618533	7.9358	0	1	51.5957	2	0
2269	2018	0.318223	0	0.2	2	1	72	2	0.307229	9.5281	0	1	57.9729	0	0
2270	2018	0.318223	0	2	3	2	31	3	0.307229	9.5281	0	1	57.9729	0	0
2272	2018	0.197571	1	8	6	3	35	2	0.618533	7.9358	0	1	51.5957	3	0
2273	2018	0.197571	0	0.6	2	3	86	3	0.618533	7.9358	1	1	51.5957	4	1
2274	2018	0.318223	0	6	5	3	36	3	0.307229	9.5281	0	1	57.9729	3	0
2275	2018	0.197571	0	4	2	3	47	3	0.618533	7.9358	0	0	51.5957	0	0
2276	2018	0.197571	0	4.8	3	2	46	3	0.618533	7.9358	0	1	51.5957	3	1
2277	2018	0.318223	0	0	2	1	79	2	0.307229	9.5281	1	1	57.9729	0	0
2278	2018	0.318223	0	0.1	5	1	71	3	0.307229	9.5281	0	0	57.9729	0	0
2279	2018	0.322277	0	0	6	1	85	1	0.326958	7.586	1	1	55.0636	0	0
2280	2018	0.318223	0	0	2	1	58	1	0.307229	9.5281	0	0	57.9729	0	1
2281	2018	0.318223	0	3	7	2	32	3	0.307229	9.5281	0	1	57.9729	3	0
2282	2018	0.322277	0	0.1	1	2	67	3	0.326958	7.586	0	1	55.0636	0	0
2283	2018	0.318223	0	0	1	1	87	3	0.307229	9.5281	1	0	57.9729	0	1
2284	2018	0.197571	1	2	2	2	53	3	0.618533	7.9358	0	1	51.5957	1	0
2285	2018	0.197571	0	0	4	2	45	3	0.618533	7.9358	0	1	51.5957	0	0
2286	2018	0.322277	0	0.3	2	2	64	3	0.326958	7.586	0	1	55.0636	3	1
2287	2018	0.197571	0	0.3	5	1	72	1	0.618533	7.9358	0	1	51.5957	3	0
2289	2018	0.197571	0	5	2	2	44	2	0.618533	7.9358	0	1	51.5957	3	1
2291	2018	0.318223	0	0.9	4	1	35	3	0.307229	9.5281	0	1	57.9729	1	0
2292	2018	0.322277	0	0.22	2	2	72	1	0.326958	7.586	0	1	55.0636	0	1
2293	2018	0.197571	0	2	2	1	71	2	0.618533	7.9358	0	1	51.5957	4	0
2295	2018	0.318223	0	0.3	2	1	68	3	0.307229	9.5281	0	1	57.9729	0	1
2296	2018	0.197571	0	1.2	5	1	38	3	0.618533	7.9358	0	1	51.5957	0	0
2297	2018	0.318223	0	0	6	1	78	1	0.307229	9.5281	1	0	57.9729	0	0
2298	2018	0.197571	0	0	4	1	75	3	0.618533	7.9358	1	0	51.5957	0	0
2302	2018	0.322277	1	6	6	2	49	3	0.326958	7.586	0	1	55.0636	1	0
2304	2018	0.318223	0	0.2	3	1	55	3	0.307229	9.5281	0	1	57.9729	4	0
2305	2018	0.197571	0	0	3	3	30	3	0.618533	7.9358	0	0	51.5957	3	1
2306	2018	0.197571	0	4	3	2	43	3	0.618533	7.9358	0	1	51.5957	3	1
2307	2018	0.197571	0	10	2	2	56	3	0.618533	7.9358	0	1	51.5957	1	1
2308	2018	0.322277	0	0	1	2	81	3	0.326958	7.586	1	0	55.0636	0	1
2309	2018	0.197571	0	3	2	2	36	3	0.618533	7.9358	0	1	51.5957	3	0
2310	2018	0.322277	0	0.2	2	1	73	1	0.326958	7.586	0	1	55.0636	0	1
2311	2018	0.318223	0	0	5	2	36	2	0.307229	9.5281	0	1	57.9729	0	0
2314	2018	0.318223	0	0.96	7	2	61	2	0.307229	9.5281	0	1	57.9729	0	0
2315	2018	0.322277	0	1.2	4	2	50	2	0.326958	7.586	0	1	55.0636	0	0
2316	2018	0.318223	0	0	4	1	41	3	0.307229	9.5281	0	1	57.9729	0	0
2317	2018	0.197571	0	4	5	1	70	3	0.618533	7.9358	0	1	51.5957	0	1
2318	2018	0.197571	0	0.8	2	1	56	1	0.618533	7.9358	0	1	51.5957	3	0
2319	2018	0.322277	0	2	1	2	60	1	0.326958	7.586	0	1	55.0636	0	1
2320	2018	0.318223	0	0	4	1	48	2	0.307229	9.5281	0	1	57.9729	0	0
2321	2018	0.322277	0	2	6	2	56	2	0.326958	7.586	0	1	55.0636	0	1
2322	2018	0.322277	0	0.15	4	2	75	1	0.326958	7.586	1	1	55.0636	1	1
2323	2018	0.197571	0	0.24	5	1	73	2	0.618533	7.9358	0	1	51.5957	0	0
2324	2018	0.318223	0	0.12	1	1	67	3	0.307229	9.5281	0	0	57.9729	0	0
2325	2018	0.318223	0	3.6	5	1	43	3	0.307229	9.5281	0	1	57.9729	1	1
2326	2018	0.318223	0	2.5	3	1	58	3	0.307229	9.5281	0	1	57.9729	0	1
2327	2018	0.197571	0	2	2	2	72	2	0.618533	7.9358	0	1	51.5957	0	1
2328	2018	0.197571	0	0	2	1	67	1	0.618533	7.9358	0	0	51.5957	4	0
2329	2018	0.322277	1	0	5	2	53	2	0.326958	7.586	0	1	55.0636	4	0
2330	2018	0.197571	1	10	3	2	43	3	0.618533	7.9358	0	1	51.5957	4	0
2331	2018	0.322277	0	5	4	2	38	1	0.326958	7.586	0	1	55.0636	0	1
2333	2018	0.197571	0	3	3	2	54	3	0.618533	7.9358	0	1	51.5957	3	1
2334	2018	0.318223	0	4	2	2	31	3	0.307229	9.5281	0	1	57.9729	0	1
2336	2018	0.197571	1	2.4	3	3	52	3	0.618533	7.9358	0	1	51.5957	3	0
2337	2018	0.197571	0	5	3	2	46	3	0.618533	7.9358	0	1	51.5957	0	1
2339	2018	0.197571	0	10	3	3	44	3	0.618533	7.9358	0	1	51.5957	4	1
2340	2018	0.318223	0	0.2	5	2	39	1	0.307229	9.5281	0	1	57.9729	4	1
2341	2018	0.322277	0	2	6	1	71	3	0.326958	7.586	0	1	55.0636	0	1
2342	2018	0.322277	1	4	4	3	36	3	0.326958	7.586	0	1	55.0636	0	0
2343	2018	0.318223	0	1	3	1	56	3	0.307229	9.5281	0	1	57.9729	0	0
2344	2018	0.318223	0	0.4	2	2	65	2	0.307229	9.5281	0	1	57.9729	0	1
2345	2018	0.322277	1	10	3	2	54	3	0.326958	7.586	0	1	55.0636	3	1
2346	2018	0.322277	0	10	6	2	39	3	0.326958	7.586	0	1	55.0636	0	1
2347	2018	0.322277	0	4	3	3	69	3	0.326958	7.586	0	1	55.0636	4	0
2349	2018	0.197571	0	0.35	2	2	66	1	0.618533	7.9358	0	1	51.5957	0	0
2350	2018	0.322277	1	8	7	2	31	3	0.326958	7.586	0	0	55.0636	0	1
2352	2018	0.318223	0	4	6	2	66	2	0.307229	9.5281	0	1	57.9729	3	0
2353	2018	0.197571	0	0.2	6	1	75	1	0.618533	7.9358	1	1	51.5957	0	0
2354	2018	0.322277	0	0	3	1	72	1	0.326958	7.586	0	1	55.0636	0	1
2355	2018	0.322277	0	0.3	2	1	67	3	0.326958	7.586	0	1	55.0636	0	1
2357	2018	0.318223	0	3	3	3	41	3	0.307229	9.5281	0	1	57.9729	0	1
2358	2018	0.318223	0	1.2	5	3	31	3	0.307229	9.5281	0	0	57.9729	3	0
2359	2018	0.197571	0	4	3	2	34	3	0.618533	7.9358	0	1	51.5957	0	1
2360	2018	0.318223	0	0.1	9	1	69	3	0.307229	9.5281	0	1	57.9729	0	0
2362	2018	0.322277	1	3.5	4	2	51	2	0.326958	7.586	0	1	55.0636	0	1
2364	2018	0.322277	0	2	5	2	61	2	0.326958	7.586	0	1	55.0636	0	0
2365	2018	0.322277	0	3.24	6	2	75	3	0.326958	7.586	1	1	55.0636	3	1
2366	2018	0.322277	0	0.3	6	2	66	1	0.326958	7.586	0	1	55.0636	0	0
2367	2018	0.197571	1	7	3	3	39	3	0.618533	7.9358	0	1	51.5957	3	0
2369	2018	0.197571	1	0	3	2	37	1	0.618533	7.9358	0	1	51.5957	2	0
2370	2018	0.322277	0	0	4	1	62	1	0.326958	7.586	0	1	55.0636	0	0
2372	2018	0.322277	0	0.22	5	2	71	3	0.326958	7.586	0	1	55.0636	3	0
2373	2018	0.318223	0	3	4	2	43	2	0.307229	9.5281	0	1	57.9729	0	1
2374	2018	0.197571	0	5	2	3	35	3	0.618533	7.9358	0	1	51.5957	3	1
2375	2018	0.322277	0	2	2	1	56	3	0.326958	7.586	0	1	55.0636	0	1
2376	2018	0.318223	0	0	5	2	34	3	0.307229	9.5281	0	1	57.9729	3	0
2377	2018	0.197571	0	0	4	2	44	2	0.618533	7.9358	0	1	51.5957	0	0
2378	2018	0.322277	0	6	2	2	57	3	0.326958	7.586	0	1	55.0636	0	1
2379	2018	0.318223	0	0.114	2	1	69	3	0.307229	9.5281	0	1	57.9729	0	0
2380	2018	0.197571	0	4.8	3	3	41	3	0.618533	7.9358	0	1	51.5957	4	0
2381	2018	0.197571	0	6	6	3	65	3	0.618533	7.9358	0	1	51.5957	4	1
2382	2018	0.322277	0	4.8	1	2	37	3	0.326958	7.586	0	1	55.0636	0	1
2383	2018	0.322277	0	0	5	2	31	2	0.326958	7.586	0	1	55.0636	4	0
2384	2018	0.322277	0	10	4	3	42	1	0.326958	7.586	0	1	55.0636	1	1
2385	2018	0.318223	1	4.8	2	2	84	1	0.307229	9.5281	1	1	57.9729	4	1
2386	2018	0.322277	0	0.5	2	1	71	2	0.326958	7.586	0	1	55.0636	0	0
2387	2018	0.197571	0	3	3	2	36	2	0.618533	7.9358	0	1	51.5957	2	1
2388	2018	0.197571	0	0.144	2	2	78	3	0.618533	7.9358	1	1	51.5957	3	1
2389	2018	0.322277	0	0.4	9	1	83	1	0.326958	7.586	1	0	55.0636	0	0
2390	2018	0.197571	0	0.15	3	1	66	1	0.618533	7.9358	0	1	51.5957	0	0
2391	2018	0.318223	0	0	5	2	50	2	0.307229	9.5281	0	1	57.9729	0	0
2393	2018	0.318223	0	0	4	2	41	1	0.307229	9.5281	0	1	57.9729	0	0
2394	2018	0.197571	0	6	2	2	55	3	0.618533	7.9358	0	1	51.5957	0	1
2396	2018	0.197571	0	2.4	3	2	61	3	0.618533	7.9358	0	1	51.5957	3	0
2398	2018	0.197571	0	0.144	1	2	86	2	0.618533	7.9358	1	0	51.5957	0	0
2399	2018	0.322277	0	0	8	2	80	1	0.326958	7.586	1	1	55.0636	0	1
2400	2018	0.322277	0	0.8	2	1	72	1	0.326958	7.586	0	1	55.0636	0	1
2401	2018	0.322277	0	1.2	4	2	41	2	0.326958	7.586	0	1	55.0636	0	1
2402	2018	0.318223	0	0.108	2	1	83	1	0.307229	9.5281	1	1	57.9729	0	0
2403	2018	0.318223	0	2	4	2	64	2	0.307229	9.5281	0	1	57.9729	0	0
2404	2018	0.322277	0	0	4	2	37	3	0.326958	7.586	0	1	55.0636	0	1
2405	2018	0.318223	0	0.208	2	1	71	1	0.307229	9.5281	0	1	57.9729	0	0
2406	2018	0.197571	0	6	3	2	49	2	0.618533	7.9358	0	1	51.5957	1	1
2407	2018	0.197571	0	0.3	1	1	76	2	0.618533	7.9358	1	0	51.5957	0	1
2408	2018	0.318223	0	2	10	2	73	3	0.307229	9.5281	0	1	57.9729	3	1
2409	2018	0.318223	0	0.2	4	2	48	1	0.307229	9.5281	0	1	57.9729	0	0
2410	2018	0.318223	0	5.5	4	2	44	3	0.307229	9.5281	0	1	57.9729	0	0
2411	2018	0.197571	0	0	5	2	24	3	0.618533	7.9358	0	0	51.5957	2	1
2412	2018	0.197571	0	0	4	1	63	3	0.618533	7.9358	0	0	51.5957	0	1
2413	2018	0.197571	0	0.1	1	1	73	1	0.618533	7.9358	0	0	51.5957	0	1
2414	2018	0.322277	0	0.3	7	1	91	2	0.326958	7.586	1	0	55.0636	0	0
2415	2018	0.318223	0	0	5	2	32	3	0.307229	9.5281	0	1	57.9729	0	0
2416	2018	0.318223	0	0	3	1	68	3	0.307229	9.5281	0	1	57.9729	0	1
2417	2018	0.322277	1	2.5	5	2	44	1	0.326958	7.586	0	1	55.0636	1	0
2418	2018	0.318223	0	1	6	2	58	3	0.307229	9.5281	0	1	57.9729	0	1
2419	2018	0.322277	0	0.3	1	1	65	2	0.326958	7.586	0	0	55.0636	0	1
2420	2018	0.197571	0	0	1	2	74	1	0.618533	7.9358	0	0	51.5957	0	0
2426	2018	0.197571	0	1	3	2	48	2	0.618533	7.9358	0	1	51.5957	0	0
2429	2018	0.197571	0	3.6	3	3	46	3	0.618533	7.9358	0	1	51.5957	4	1
2430	2018	0.197571	0	0	2	1	74	2	0.618533	7.9358	0	0	51.5957	4	1
2431	2018	0.197571	0	2	1	1	88	3	0.618533	7.9358	1	0	51.5957	0	1
2433	2018	0.318223	0	0	3	2	52	1	0.307229	9.5281	0	1	57.9729	0	0
2434	2018	0.322277	0	0.2	6	2	76	2	0.326958	7.586	1	1	55.0636	0	0
2435	2018	0.197571	0	5	2	2	32	3	0.618533	7.9358	0	0	51.5957	2	1
2436	2018	0.322277	0	0.02	2	1	78	1	0.326958	7.586	1	1	55.0636	0	0
2437	2018	0.197571	0	0	3	2	46	2	0.618533	7.9358	0	1	51.5957	3	0
2438	2018	0.197571	0	0	3	2	48	3	0.618533	7.9358	0	1	51.5957	3	0
2439	2018	0.318223	0	3	4	2	46	2	0.307229	9.5281	0	1	57.9729	0	1
2440	2018	0.322277	0	3	3	2	30	3	0.326958	7.586	0	0	55.0636	3	1
2441	2018	0.197571	1	0	4	3	43	3	0.618533	7.9358	0	1	51.5957	3	0
2442	2018	0.318223	0	6	3	3	36	3	0.307229	9.5281	0	1	57.9729	0	1
2444	2018	0.197571	0	1.08	5	1	82	1	0.618533	7.9358	1	1	51.5957	0	1
2445	2018	0.322277	0	0.5	4	2	52	3	0.326958	7.586	0	1	55.0636	0	1
2446	2018	0.197571	0	0	2	1	69	3	0.618533	7.9358	0	1	51.5957	0	0
2447	2018	0.322277	0	1.908	5	1	76	3	0.326958	7.586	1	0	55.0636	1	1
2449	2018	0.318223	0	0	4	1	34	1	0.307229	9.5281	0	1	57.9729	0	0
2450	2018	0.197571	0	0.3	2	2	62	3	0.618533	7.9358	0	1	51.5957	0	1
2452	2018	0.318223	0	5	4	2	44	1	0.307229	9.5281	0	1	57.9729	3	0
2453	2018	0.318223	0	0.1	1	2	54	1	0.307229	9.5281	0	1	57.9729	0	0
2454	2018	0.318223	0	0.096	6	2	68	2	0.307229	9.5281	0	1	57.9729	0	1
2455	2018	0.197571	0	1	6	1	73	3	0.618533	7.9358	0	1	51.5957	0	1
2456	2018	0.197571	0	4.2	3	3	48	3	0.618533	7.9358	0	1	51.5957	3	1
2457	2018	0.197571	0	6	3	3	46	3	0.618533	7.9358	0	1	51.5957	4	1
2458	2018	0.197571	0	2.6	2	1	75	3	0.618533	7.9358	1	1	51.5957	0	1
2459	2018	0.318223	0	3.6	4	2	35	2	0.307229	9.5281	0	1	57.9729	0	1
2460	2018	0.318223	0	0	3	2	58	3	0.307229	9.5281	0	1	57.9729	0	0
2462	2018	0.322277	0	2	2	2	72	3	0.326958	7.586	0	1	55.0636	3	1
2463	2018	0.318223	0	0	5	1	79	2	0.307229	9.5281	1	0	57.9729	0	0
2464	2018	0.318223	0	0.2	5	2	57	2	0.307229	9.5281	0	1	57.9729	3	0
2465	2018	0.197571	1	5	3	2	46	2	0.618533	7.9358	0	1	51.5957	3	0
2466	2018	0.197571	1	6	3	2	48	3	0.618533	7.9358	0	1	51.5957	0	1
2468	2018	0.197571	0	2	3	2	56	2	0.618533	7.9358	0	1	51.5957	0	0
2469	2018	0.197571	0	0.3	3	1	66	3	0.618533	7.9358	0	1	51.5957	0	0
2471	2018	0.197571	0	0.3	2	2	65	1	0.618533	7.9358	0	1	51.5957	0	0
2472	2018	0.197571	0	1.41	2	1	79	3	0.618533	7.9358	1	1	51.5957	4	1
2474	2018	0.318223	0	0	4	1	51	3	0.307229	9.5281	0	1	57.9729	4	0
2475	2018	0.322277	0	0.8	2	2	54	2	0.326958	7.586	0	1	55.0636	0	0
2478	2018	0.318223	0	3	1	2	50	3	0.307229	9.5281	0	1	57.9729	0	1
2480	2018	0.197571	0	0	1	1	45	1	0.618533	7.9358	0	0	51.5957	0	1
2481	2018	0.318223	0	0	7	2	40	3	0.307229	9.5281	0	1	57.9729	0	0
2483	2018	0.322277	0	0	6	2	58	3	0.326958	7.586	0	1	55.0636	3	0
2484	2018	0.197571	0	2.4	2	1	58	3	0.618533	7.9358	0	1	51.5957	0	1
2485	2018	0.318223	0	0.2	5	2	57	3	0.307229	9.5281	0	1	57.9729	0	1
2487	2018	0.322277	0	0	6	1	62	3	0.326958	7.586	0	1	55.0636	0	0
2488	2018	0.322277	0	4.5	6	2	43	3	0.326958	7.586	0	1	55.0636	0	1
2489	2018	0.197571	0	1	6	1	60	3	0.618533	7.9358	0	1	51.5957	0	0
2490	2018	0.318223	0	0.108	3	1	73	1	0.307229	9.5281	0	1	57.9729	0	0
2491	2018	0.322277	0	4	7	2	76	1	0.326958	7.586	1	1	55.0636	0	1
2492	2018	0.322277	0	3	5	2	39	3	0.326958	7.586	0	1	55.0636	0	0
2493	2018	0.197571	0	0.15	2	2	56	2	0.618533	7.9358	0	1	51.5957	1	1
2494	2018	0.318223	0	0.108	2	1	93	3	0.307229	9.5281	1	0	57.9729	0	1
2495	2018	0.322277	0	0.12	8	1	90	1	0.326958	7.586	1	0	55.0636	0	1
2496	2018	0.322277	0	7	3	2	51	1	0.326958	7.586	0	1	55.0636	3	1
2497	2018	0.322277	0	0.158	6	1	68	3	0.326958	7.586	0	1	55.0636	0	0
2498	2018	0.197571	0	0	4	1	60	1	0.618533	7.9358	0	1	51.5957	0	0
2499	2018	0.322277	0	3	4	2	49	3	0.326958	7.586	0	1	55.0636	0	0
2500	2018	0.322277	0	4.2	5	2	70	2	0.326958	7.586	0	1	55.0636	3	1
2501	2018	0.197571	0	7	1	2	37	3	0.618533	7.9358	0	0	51.5957	0	1
2502	2018	0.322277	0	2	2	1	73	3	0.326958	7.586	0	1	55.0636	0	1
2504	2018	0.318223	0	2.64	6	1	73	2	0.307229	9.5281	0	1	57.9729	0	1
2505	2018	0.318223	0	0.1	5	1	54	1	0.307229	9.5281	0	1	57.9729	0	0
2506	2018	0.197571	0	2	5	2	32	3	0.618533	7.9358	0	1	51.5957	3	0
2507	2018	0.318223	0	1.2	5	2	46	3	0.307229	9.5281	0	1	57.9729	0	0
2508	2018	0.197571	0	2.4	3	1	42	3	0.618533	7.9358	0	1	51.5957	0	0
2510	2018	0.318223	0	2	4	2	56	3	0.307229	9.5281	0	1	57.9729	0	1
2511	2018	0.318223	0	0	4	2	56	3	0.307229	9.5281	0	0	57.9729	0	0
2512	2018	0.318223	0	0	6	2	61	3	0.307229	9.5281	0	1	57.9729	0	1
2513	2018	0.318223	0	0.1	4	2	68	1	0.307229	9.5281	0	1	57.9729	0	1
2514	2018	0.318223	0	0	5	1	77	1	0.307229	9.5281	1	0	57.9729	0	0
2515	2018	0.318223	0	2.4	5	2	46	3	0.307229	9.5281	0	1	57.9729	0	0
2516	2018	0.318223	0	3	4	2	59	3	0.307229	9.5281	0	1	57.9729	0	1
2517	2018	0.211879	0	0	3	3	29	3	0.292729	4.4214	0	0	40.9213	3	1
2518	2018	0.211879	0	3.6	5	2	71	3	0.292729	4.4214	0	1	40.9213	4	1
2519	2018	0.211879	0	5	4	2	44	3	0.292729	4.4214	0	1	40.9213	3	1
2520	2018	0.214461	0	3.5	3	2	42	3	0.124013	3.4682	0	1	40.3125	4	1
2521	2018	0.211879	1	10	2	3	49	3	0.292729	4.4214	0	1	40.9213	2	0
2522	2018	0.214461	0	2	4	2	39	3	0.124013	3.4682	0	1	40.3125	4	0
2523	2018	0.211879	0	20	4	2	63	2	0.292729	4.4214	0	1	40.9213	3	1
2524	2018	0.211879	1	10	2	3	42	3	0.292729	4.4214	0	1	40.9213	3	0
2525	2018	0.251355	0	3	3	2	56	3	0.113764	4.7185	0	1	49.4472	1	0
2526	2018	0.251355	1	10	3	3	42	3	0.113764	4.7185	0	1	49.4472	4	1
2527	2018	0.251355	0	4	1	2	36	3	0.113764	4.7185	0	0	49.4472	1	1
2528	2018	0.211879	1	3.6	3	1	74	3	0.292729	4.4214	0	1	40.9213	4	0
2529	2018	0.251355	0	0	2	1	74	1	0.113764	4.7185	0	1	49.4472	2	0
2530	2018	0.214461	0	2	3	2	51	3	0.124013	3.4682	0	1	40.3125	2	1
2531	2018	0.214461	0	0	3	2	60	3	0.124013	3.4682	0	1	40.3125	0	0
2532	2018	0.251355	0	0.36	1	1	83	3	0.113764	4.7185	1	1	49.4472	0	0
2533	2018	0.251355	1	5	3	2	44	3	0.113764	4.7185	0	1	49.4472	0	0
2534	2018	0.251355	0	0	3	2	51	1	0.113764	4.7185	0	1	49.4472	3	1
2535	2018	0.214461	1	6	3	3	38	3	0.124013	3.4682	0	1	40.3125	3	1
2536	2018	0.211879	1	4	3	3	26	3	0.292729	4.4214	0	0	40.9213	3	0
2537	2018	0.214461	0	0	6	1	64	3	0.124013	3.4682	0	1	40.3125	2	1
2538	2018	0.214461	1	5	3	2	37	3	0.124013	3.4682	0	1	40.3125	3	1
2539	2018	0.251355	1	4.5	2	2	47	3	0.113764	4.7185	0	1	49.4472	2	1
2540	2018	0.211879	0	0	2	2	75	3	0.292729	4.4214	1	1	40.9213	4	0
2541	2018	0.211879	0	4.5	2	3	51	3	0.292729	4.4214	0	1	40.9213	0	1
2542	2018	0.251355	0	0	3	2	53	3	0.113764	4.7185	0	1	49.4472	4	0
2544	2018	0.211879	0	1.9	4	2	45	3	0.292729	4.4214	0	1	40.9213	0	1
2545	2018	0.251355	0	2	1	1	78	3	0.113764	4.7185	1	1	49.4472	1	0
2546	2018	0.211879	0	6.5	3	1	36	3	0.292729	4.4214	0	1	40.9213	3	0
2549	2018	0.214461	1	30	4	2	58	3	0.124013	3.4682	0	1	40.3125	3	1
2550	2018	0.211879	0	3	3	2	41	3	0.292729	4.4214	0	1	40.9213	0	0
2551	2018	0.214461	0	0	3	1	61	3	0.124013	3.4682	0	0	40.3125	0	0
2552	2018	0.214461	0	0	5	3	34	3	0.124013	3.4682	0	0	40.3125	3	1
2553	2018	0.211879	1	4.8	4	2	79	3	0.292729	4.4214	1	1	40.9213	1	1
2554	2018	0.211879	1	7	2	3	53	3	0.292729	4.4214	0	1	40.9213	4	0
2555	2018	0.214461	0	0	2	1	66	3	0.124013	3.4682	0	1	40.3125	1	0
2556	2018	0.211879	1	12	3	3	49	2	0.292729	4.4214	0	1	40.9213	3	1
2557	2018	0.211879	0	3.6	2	1	71	3	0.292729	4.4214	0	1	40.9213	4	0
2558	2018	0.211879	1	10	3	3	42	3	0.292729	4.4214	0	1	40.9213	3	1
2559	2018	0.251355	0	2.4	1	1	73	3	0.113764	4.7185	0	1	49.4472	3	0
2560	2018	0.211879	1	8	3	3	51	3	0.292729	4.4214	0	1	40.9213	4	1
2561	2018	0.214461	0	0	2	1	66	3	0.124013	3.4682	0	1	40.3125	1	0
2562	2018	0.211879	0	2.4	2	2	63	3	0.292729	4.4214	0	1	40.9213	3	0
2563	2018	0.214461	0	3	3	3	51	3	0.124013	3.4682	0	1	40.3125	4	0
2564	2018	0.251355	0	0	3	2	24	3	0.113764	4.7185	0	0	49.4472	4	1
2565	2018	0.214461	0	3	2	2	42	2	0.124013	3.4682	0	1	40.3125	2	1
2567	2018	0.211879	1	5	1	2	78	2	0.292729	4.4214	1	0	40.9213	3	0
2568	2018	0.251355	0	4.5	1	1	73	2	0.113764	4.7185	0	0	49.4472	0	0
2569	2018	0.251355	0	4.5	2	2	80	1	0.113764	4.7185	1	1	49.4472	3	0
2571	2018	0.211879	0	4.5	1	1	28	3	0.292729	4.4214	0	0	40.9213	3	1
2572	2018	0.211879	0	0	2	1	65	3	0.292729	4.4214	0	1	40.9213	4	0
2573	2018	0.214461	0	8	2	3	64	3	0.124013	3.4682	0	1	40.3125	4	1
2574	2018	0.211879	0	5	2	2	42	3	0.292729	4.4214	0	1	40.9213	3	0
2575	2018	0.211879	0	5	2	1	47	3	0.292729	4.4214	0	1	40.9213	2	1
2576	2018	0.211879	0	2.3	1	2	30	3	0.292729	4.4214	0	0	40.9213	0	0
2577	2018	0.211879	0	2.4	2	2	72	2	0.292729	4.4214	0	1	40.9213	4	0
2578	2018	0.251355	0	4.5	2	2	56	2	0.113764	4.7185	0	1	49.4472	0	0
2579	2018	0.211879	1	12	4	1	46	3	0.292729	4.4214	0	1	40.9213	3	1
2580	2018	0.251355	0	7	2	1	60	3	0.113764	4.7185	0	1	49.4472	0	1
2581	2018	0.214461	0	0	2	1	90	1	0.124013	3.4682	1	1	40.3125	1	1
2582	2018	0.251355	0	0.96	1	1	75	3	0.113764	4.7185	1	1	49.4472	0	0
2583	2018	0.211879	0	2	2	2	70	3	0.292729	4.4214	0	1	40.9213	4	0
2584	2018	0.251355	0	0.2	3	3	27	3	0.113764	4.7185	0	0	49.4472	3	0
2585	2018	0.211879	0	1.3	2	1	74	3	0.292729	4.4214	0	1	40.9213	3	1
2586	2018	0.211879	0	0	1	1	57	2	0.292729	4.4214	0	0	40.9213	3	0
2587	2018	0.251355	0	6	2	2	46	3	0.113764	4.7185	0	1	49.4472	3	1
2588	2018	0.214461	0	1.68	3	1	70	3	0.124013	3.4682	0	1	40.3125	4	0
2589	2018	0.214461	0	1	4	2	46	3	0.124013	3.4682	0	1	40.3125	0	0
2590	2018	0.214461	0	5	1	1	84	2	0.124013	3.4682	1	0	40.3125	0	1
2591	2018	0.251355	0	4.5	1	1	78	3	0.113764	4.7185	1	1	49.4472	0	1
2592	2018	0.211879	0	6	2	3	45	3	0.292729	4.4214	0	1	40.9213	1	1
2593	2018	0.214461	0	0	2	2	69	2	0.124013	3.4682	0	1	40.3125	4	1
2594	2018	0.251355	0	6.3	4	2	28	3	0.113764	4.7185	0	0	49.4472	1	1
2595	2018	0.214461	1	0	3	3	26	3	0.124013	3.4682	0	0	40.3125	4	1
2596	2018	0.211879	0	6	2	2	28	3	0.292729	4.4214	0	1	40.9213	1	0
2597	2018	0.214461	0	5	3	3	32	3	0.124013	3.4682	0	0	40.3125	3	1
2598	2018	0.211879	1	4.5	3	3	51	3	0.292729	4.4214	0	1	40.9213	3	1
2599	2018	0.211879	0	1.78	2	3	27	3	0.292729	4.4214	0	0	40.9213	3	0
2600	2018	0.251355	0	4	4	3	33	3	0.113764	4.7185	0	0	49.4472	4	1
2601	2018	0.251355	0	2	1	3	33	3	0.113764	4.7185	0	0	49.4472	3	0
2602	2018	0.214461	0	15	4	2	61	3	0.124013	3.4682	0	1	40.3125	2	1
2603	2018	0.211879	1	4	3	2	50	3	0.292729	4.4214	0	1	40.9213	0	0
2604	2018	0.211879	1	20	4	1	46	3	0.292729	4.4214	0	1	40.9213	3	1
2605	2018	0.214461	0	3.5	4	3	43	3	0.124013	3.4682	0	1	40.3125	4	0
2607	2018	0.211879	0	4.5	2	2	58	3	0.292729	4.4214	0	1	40.9213	0	1
2608	2018	0.211879	1	0	2	2	67	1	0.292729	4.4214	0	1	40.9213	0	0
2609	2018	0.214461	0	0.7	2	1	75	2	0.124013	3.4682	1	1	40.3125	1	0
2610	2018	0.251355	0	7	2	1	62	3	0.113764	4.7185	0	1	49.4472	0	1
2612	2018	0.211879	0	0	4	2	56	3	0.292729	4.4214	0	1	40.9213	3	1
2613	2018	0.251355	0	4	1	2	41	3	0.113764	4.7185	0	0	49.4472	4	1
2614	2018	0.251355	0	10	1	2	74	3	0.113764	4.7185	0	1	49.4472	3	1
2615	2018	0.211879	1	3	2	3	26	3	0.292729	4.4214	0	0	40.9213	3	1
2616	2018	0.214461	0	1.2	3	2	29	3	0.124013	3.4682	0	0	40.3125	4	1
2618	2018	0.251355	0	4	2	1	85	1	0.113764	4.7185	1	1	49.4472	4	1
2619	2018	0.211879	0	5	3	1	51	3	0.292729	4.4214	0	1	40.9213	2	0
2620	2018	0.211879	0	1	1	1	73	2	0.292729	4.4214	0	0	40.9213	3	1
2621	2018	0.214461	0	0	5	2	60	2	0.124013	3.4682	0	1	40.3125	4	1
2622	2018	0.251355	0	1	2	1	82	2	0.113764	4.7185	1	1	49.4472	0	0
2623	2018	0.214461	0	2.4	1	1	76	3	0.124013	3.4682	1	0	40.3125	1	0
2624	2018	0.251355	0	4.5	1	1	76	1	0.113764	4.7185	1	0	49.4472	1	0
2625	2018	0.211879	1	25	3	3	39	3	0.292729	4.4214	0	1	40.9213	3	0
2626	2018	0.214461	0	0	5	1	69	2	0.124013	3.4682	0	1	40.3125	0	0
2627	2018	0.214461	0	3.5	3	3	46	3	0.124013	3.4682	0	1	40.3125	3	0
2628	2018	0.251355	0	2	1	3	29	3	0.113764	4.7185	0	0	49.4472	4	1
2629	2018	0.214461	0	4	5	3	45	3	0.124013	3.4682	0	1	40.3125	4	0
2630	2018	0.251355	0	4.5	1	1	74	2	0.113764	4.7185	0	0	49.4472	0	1
2631	2018	0.251355	0	15	2	3	41	3	0.113764	4.7185	0	1	49.4472	3	1
2632	2018	0.251355	1	6	1	3	35	3	0.113764	4.7185	0	0	49.4472	3	0
2633	2018	0.251355	0	3.6	2	1	76	3	0.113764	4.7185	1	1	49.4472	4	1
2634	2018	0.214461	0	0.4	1	1	75	2	0.124013	3.4682	1	0	40.3125	1	1
2635	2018	0.214461	0	1.44	2	1	56	1	0.124013	3.4682	0	1	40.3125	0	0
2636	2018	0.211879	1	10	3	3	53	3	0.292729	4.4214	0	1	40.9213	4	1
2637	2018	0.214461	0	10	2	2	74	3	0.124013	3.4682	0	1	40.3125	3	1
2638	2018	0.251355	0	0.7	2	2	71	3	0.113764	4.7185	0	1	49.4472	1	1
2639	2018	0.211879	0	4.8	2	3	32	3	0.292729	4.4214	0	0	40.9213	3	0
2641	2018	0.214461	0	2.5	3	2	49	3	0.124013	3.4682	0	1	40.3125	1	1
2642	2018	0.214461	0	0	4	1	57	3	0.124013	3.4682	0	1	40.3125	2	0
2643	2018	0.211879	1	0	3	3	26	3	0.292729	4.4214	0	0	40.9213	3	0
2644	2018	0.211879	0	3.6	1	2	87	3	0.292729	4.4214	1	1	40.9213	4	0
2645	2018	0.214461	0	4	2	3	33	3	0.124013	3.4682	0	1	40.3125	3	1
2646	2018	0.211879	0	0	2	1	71	1	0.292729	4.4214	0	1	40.9213	3	1
2647	2018	0.211879	0	4.5	5	2	64	3	0.292729	4.4214	0	1	40.9213	3	1
2648	2018	0.211879	0	4.8	4	2	51	3	0.292729	4.4214	0	1	40.9213	3	0
2650	2018	0.251355	0	4.5	1	1	69	3	0.113764	4.7185	0	0	49.4472	0	0
2651	2018	0.214461	0	0	2	2	30	3	0.124013	3.4682	0	1	40.3125	3	0
2652	2018	0.211879	0	0.5	3	3	30	3	0.292729	4.4214	0	0	40.9213	2	1
2653	2018	0.211879	0	6	3	1	56	3	0.292729	4.4214	0	1	40.9213	0	0
2654	2018	0.211879	0	4.5	1	1	69	3	0.292729	4.4214	0	0	40.9213	0	1
2656	2018	0.251355	0	1.2	2	1	84	3	0.113764	4.7185	1	1	49.4472	3	0
2657	2018	0.211879	0	5	2	3	62	3	0.292729	4.4214	0	1	40.9213	2	1
2658	2018	0.214461	0	0	5	2	39	3	0.124013	3.4682	0	1	40.3125	4	0
2660	2018	0.211879	0	4.5	2	3	30	3	0.292729	4.4214	0	0	40.9213	3	1
2661	2018	0.214461	0	0	3	2	54	2	0.124013	3.4682	0	0	40.3125	2	0
2662	2018	0.214461	0	1.2	2	2	46	3	0.124013	3.4682	0	1	40.3125	1	0
2663	2018	0.214461	0	2	4	2	49	3	0.124013	3.4682	0	1	40.3125	4	1
2664	2018	0.251355	0	2.4	1	3	30	3	0.113764	4.7185	0	0	49.4472	3	0
2665	2018	0.214461	0	4	5	3	36	3	0.124013	3.4682	0	1	40.3125	3	0
2666	2018	0.214461	0	0	2	1	74	2	0.124013	3.4682	0	1	40.3125	3	0
2667	2018	0.251355	1	5	1	3	33	3	0.113764	4.7185	0	1	49.4472	4	0
2668	2018	0.214461	0	0	4	2	52	2	0.124013	3.4682	0	1	40.3125	0	0
2669	2018	0.214461	1	5	5	3	51	3	0.124013	3.4682	0	1	40.3125	3	1
2670	2018	0.211879	0	7	4	2	46	3	0.292729	4.4214	0	1	40.9213	3	1
2671	2018	0.211879	0	8	4	3	36	3	0.292729	4.4214	0	1	40.9213	2	0
2672	2018	0.211879	1	4	1	3	27	3	0.292729	4.4214	0	0	40.9213	3	1
2673	2018	0.251355	0	4.56	2	3	71	3	0.113764	4.7185	0	1	49.4472	4	1
2675	2018	0.251355	0	2	2	2	30	3	0.113764	4.7185	0	1	49.4472	0	0
2676	2018	0.214461	0	0	6	1	74	3	0.124013	3.4682	0	1	40.3125	0	0
2677	2018	0.214461	0	0	5	1	61	3	0.124013	3.4682	0	1	40.3125	4	1
2678	2018	0.214461	0	1.2	3	2	46	3	0.124013	3.4682	0	1	40.3125	3	1
2680	2018	0.211879	0	5	3	2	31	3	0.292729	4.4214	0	0	40.9213	3	1
2681	2018	0.211879	0	6	5	3	72	3	0.292729	4.4214	0	1	40.9213	2	1
2682	2018	0.251355	1	0	4	2	56	2	0.113764	4.7185	0	1	49.4472	1	1
2683	2018	0.214461	0	2.4	2	2	71	1	0.124013	3.4682	0	1	40.3125	0	1
2684	2018	0.211879	0	9	2	2	38	2	0.292729	4.4214	0	1	40.9213	3	0
2685	2018	0.211879	0	5	2	2	49	3	0.292729	4.4214	0	1	40.9213	0	0
2686	2018	0.251355	0	0.25	2	1	96	3	0.113764	4.7185	1	1	49.4472	4	1
2687	2018	0.211879	1	3.8	2	3	25	3	0.292729	4.4214	0	0	40.9213	3	0
2688	2018	0.214461	0	0	2	2	72	3	0.124013	3.4682	0	1	40.3125	1	0
2689	2018	0.214461	1	0	5	3	25	3	0.124013	3.4682	0	0	40.3125	4	1
2691	2018	0.251355	0	10	3	2	46	3	0.113764	4.7185	0	1	49.4472	3	1
2692	2018	0.211879	0	6	3	2	56	3	0.292729	4.4214	0	1	40.9213	1	0
2694	2018	0.211879	0	1.8	3	2	50	2	0.292729	4.4214	0	1	40.9213	1	0
2696	2018	0.211879	0	6	2	2	63	1	0.292729	4.4214	0	1	40.9213	4	1
2697	2018	0.211879	0	5	3	3	36	3	0.292729	4.4214	0	1	40.9213	2	1
2698	2018	0.251355	1	2	2	2	44	3	0.113764	4.7185	0	1	49.4472	0	1
2699	2018	0.211879	0	4.8	2	2	76	3	0.292729	4.4214	1	1	40.9213	4	1
2700	2018	0.214461	0	3	2	3	69	3	0.124013	3.4682	0	1	40.3125	4	1
2701	2018	0.251355	0	0.3	1	3	27	3	0.113764	4.7185	0	0	49.4472	1	0
2703	2018	0.211879	0	1.4	4	1	62	2	0.292729	4.4214	0	0	40.9213	3	0
2704	2018	0.211879	0	7	2	2	46	3	0.292729	4.4214	0	1	40.9213	3	1
2705	2018	0.211879	0	7.2	3	3	51	3	0.292729	4.4214	0	1	40.9213	3	0
2706	2018	0.211879	1	50	3	3	55	3	0.292729	4.4214	0	1	40.9213	4	1
2707	2018	0.214461	0	3	1	2	69	2	0.124013	3.4682	0	0	40.3125	1	1
2708	2018	0.214461	0	1	4	1	72	3	0.124013	3.4682	0	1	40.3125	0	0
2709	2018	0.211879	0	1	2	1	62	3	0.292729	4.4214	0	1	40.9213	3	0
2710	2018	0.251355	1	10	3	3	38	3	0.113764	4.7185	0	1	49.4472	3	0
2711	2018	0.214461	1	0	3	3	30	3	0.124013	3.4682	0	0	40.3125	3	1
2712	2018	0.214461	0	3	4	3	40	3	0.124013	3.4682	0	1	40.3125	4	1
2713	2018	0.211879	0	1	3	3	31	3	0.292729	4.4214	0	0	40.9213	2	1
2714	2018	0.214461	0	1	7	2	40	3	0.124013	3.4682	0	1	40.3125	2	0
2715	2018	0.211879	0	6	2	3	40	3	0.292729	4.4214	0	0	40.9213	3	0
2716	2018	0.211879	1	5	3	3	53	3	0.292729	4.4214	0	1	40.9213	4	0
2717	2018	0.214461	0	0.5	2	1	60	2	0.124013	3.4682	0	1	40.3125	1	1
2718	2018	0.251355	0	1.5	5	1	75	3	0.113764	4.7185	1	1	49.4472	0	1
2719	2018	0.214461	0	0.3	2	1	59	3	0.124013	3.4682	0	1	40.3125	1	1
2720	2018	0.211879	1	50	1	3	56	3	0.292729	4.4214	0	1	40.9213	3	1
2721	2018	0.214461	0	3	2	1	71	3	0.124013	3.4682	0	1	40.3125	3	0
2722	2018	0.251355	1	0	3	3	25	3	0.113764	4.7185	0	0	49.4472	2	0
2724	2018	0.214461	0	0	2	1	77	2	0.124013	3.4682	1	1	40.3125	1	1
2725	2018	0.214461	1	0.3	3	3	26	3	0.124013	3.4682	0	0	40.3125	2	0
2726	2018	0.251355	0	15	3	2	48	3	0.113764	4.7185	0	0	49.4472	0	1
2727	2018	0.211879	0	10	2	3	35	3	0.292729	4.4214	0	1	40.9213	3	0
2728	2018	0.214461	0	3	2	1	73	2	0.124013	3.4682	0	1	40.3125	0	0
2729	2018	0.251355	1	7	1	3	32	3	0.113764	4.7185	0	0	49.4472	3	0
2730	2018	0.214461	0	5	3	2	34	3	0.124013	3.4682	0	1	40.3125	0	0
2734	2018	0.211879	0	6	2	3	69	3	0.292729	4.4214	0	1	40.9213	4	1
2735	2018	0.251355	0	5.4	3	2	50	3	0.113764	4.7185	0	1	49.4472	0	1
2736	2018	0.211879	0	4.5	2	3	32	3	0.292729	4.4214	0	0	40.9213	3	1
2738	2018	0.214461	0	8	4	2	46	2	0.124013	3.4682	0	1	40.3125	0	1
2739	2018	0.211879	0	4.5	3	2	26	3	0.292729	4.4214	0	0	40.9213	3	0
2740	2018	0.214461	0	12	1	1	84	1	0.124013	3.4682	1	0	40.3125	1	1
2741	2018	0.211879	0	0	4	2	49	2	0.292729	4.4214	0	1	40.9213	3	0
2742	2018	0.214461	0	4	2	3	59	3	0.124013	3.4682	0	1	40.3125	1	0
2743	2018	0.211879	1	4.8	3	2	51	2	0.292729	4.4214	0	1	40.9213	2	1
2744	2018	0.214461	0	4	4	2	51	3	0.124013	3.4682	0	1	40.3125	1	1
2746	2018	0.251355	0	2	1	2	66	3	0.113764	4.7185	0	0	49.4472	4	0
2747	2018	0.211879	0	1.8	1	2	76	3	0.292729	4.4214	1	0	40.9213	3	1
2748	2018	0.211879	1	2.5	2	3	26	3	0.292729	4.4214	0	0	40.9213	4	1
2749	2018	0.211879	0	0.8	2	1	77	2	0.292729	4.4214	1	0	40.9213	0	0
2750	2018	0.214461	0	12	3	3	64	3	0.124013	3.4682	0	1	40.3125	4	1
2751	2018	0.214461	0	0	10	1	61	2	0.124013	3.4682	0	1	40.3125	4	0
2752	2018	0.251355	0	0	4	3	26	3	0.113764	4.7185	0	0	49.4472	2	0
2753	2018	0.251355	0	2	2	2	68	1	0.113764	4.7185	0	1	49.4472	0	1
2754	2018	0.214461	0	4.5	2	1	65	3	0.124013	3.4682	0	1	40.3125	1	1
2755	2018	0.251355	0	1	3	1	56	3	0.113764	4.7185	0	1	49.4472	0	0
2756	2018	0.211879	0	3	2	2	51	3	0.292729	4.4214	0	1	40.9213	3	0
2757	2018	0.211879	0	3.6	2	2	81	3	0.292729	4.4214	1	1	40.9213	4	0
2758	2018	0.211879	0	3.6	4	3	31	2	0.292729	4.4214	0	0	40.9213	3	1
2759	2018	0.214461	0	0.8	2	1	68	3	0.124013	3.4682	0	1	40.3125	1	0
2761	2018	0.214461	0	4.2	2	2	74	3	0.124013	3.4682	0	0	40.3125	4	1
2762	2018	0.211879	0	3.6	3	2	72	2	0.292729	4.4214	0	1	40.9213	3	0
2763	2018	0.211879	0	0	3	1	66	3	0.292729	4.4214	0	0	40.9213	3	0
2764	2018	0.214461	1	5	2	3	39	3	0.124013	3.4682	0	1	40.3125	3	0
2765	2018	0.211879	0	0	3	3	26	3	0.292729	4.4214	0	0	40.9213	3	0
2766	2018	0.214461	0	2.5	5	2	61	3	0.124013	3.4682	0	1	40.3125	2	0
2767	2018	0.211879	0	2.5	1	2	29	3	0.292729	4.4214	0	0	40.9213	0	1
2769	2018	0.251355	0	0	1	1	72	3	0.113764	4.7185	0	1	49.4472	0	0
2771	2018	0.211879	0	3.6	1	2	73	3	0.292729	4.4214	0	0	40.9213	3	0
2772	2018	0.211879	0	6	3	2	39	2	0.292729	4.4214	0	1	40.9213	0	1
2773	2018	0.214461	0	0.6	2	2	61	3	0.124013	3.4682	0	1	40.3125	1	0
2774	2018	0.214461	0	6	2	1	61	3	0.124013	3.4682	0	1	40.3125	1	1
2775	2018	0.251355	0	4.5	3	3	60	2	0.113764	4.7185	0	1	49.4472	1	0
2776	2018	0.214461	0	0	1	2	61	3	0.124013	3.4682	0	0	40.3125	4	1
2777	2018	0.214461	0	3	2	1	79	3	0.124013	3.4682	1	1	40.3125	1	0
2778	2018	0.211879	0	5	2	2	45	3	0.292729	4.4214	0	1	40.9213	3	0
2779	2018	0.214461	0	3.5	2	2	51	2	0.124013	3.4682	0	1	40.3125	1	1
2780	2018	0.251355	0	3	3	2	52	3	0.113764	4.7185	0	1	49.4472	3	0
2781	2018	0.251355	0	4	2	2	61	3	0.113764	4.7185	0	1	49.4472	3	0
2782	2018	0.251355	0	4	3	3	53	3	0.113764	4.7185	0	1	49.4472	3	1
2783	2018	0.214461	0	1	4	1	48	3	0.124013	3.4682	0	1	40.3125	2	0
2784	2018	0.251355	1	10	3	3	41	3	0.113764	4.7185	0	1	49.4472	1	0
2785	2018	0.251355	1	2	2	2	51	3	0.113764	4.7185	0	1	49.4472	0	1
2786	2018	0.251355	0	0.1	2	1	72	1	0.113764	4.7185	0	1	49.4472	0	1
2787	2018	0.251355	0	3	2	2	76	2	0.113764	4.7185	1	1	49.4472	1	0
2788	2018	0.251355	0	0.1	2	1	71	3	0.113764	4.7185	0	1	49.4472	0	0
2789	2018	0.251355	0	2	4	1	76	2	0.113764	4.7185	1	1	49.4472	0	0
2790	2018	0.211879	0	10.8	2	3	37	3	0.292729	4.4214	0	1	40.9213	3	1
2791	2018	0.214461	0	4.8	1	2	89	3	0.124013	3.4682	1	0	40.3125	1	1
2792	2018	0.251355	1	10	3	2	52	3	0.113764	4.7185	0	1	49.4472	0	1
2793	2018	0.251355	0	6	1	2	27	3	0.113764	4.7185	0	0	49.4472	3	1
2794	2018	0.251355	0	0	4	2	36	3	0.113764	4.7185	0	1	49.4472	0	0
2795	2018	0.251355	0	4	4	1	73	3	0.113764	4.7185	0	1	49.4472	0	0
2796	2018	0.214461	0	0	8	2	69	2	0.124013	3.4682	0	1	40.3125	1	0
2797	2018	0.251355	0	10	3	3	44	3	0.113764	4.7185	0	1	49.4472	3	1
2798	2018	0.251355	0	1	3	1	58	3	0.113764	4.7185	0	0	49.4472	0	1
2800	2018	0.251355	0	0	1	1	79	3	0.113764	4.7185	1	1	49.4472	0	1
2801	2018	0.214461	0	0	4	1	56	3	0.124013	3.4682	0	1	40.3125	1	0
2802	2018	0.214461	0	0	5	1	35	3	0.124013	3.4682	0	1	40.3125	1	0
2803	2018	0.251355	0	2	2	1	75	3	0.113764	4.7185	1	0	49.4472	0	0
2804	2018	0.214461	0	0.6	4	1	46	3	0.124013	3.4682	0	1	40.3125	4	1
2805	2018	0.251355	0	10	3	2	56	2	0.113764	4.7185	0	1	49.4472	0	1
2806	2018	0.251355	0	0.3	6	1	84	3	0.113764	4.7185	1	1	49.4472	4	1
2807	2018	0.251355	0	0	1	2	31	3	0.113764	4.7185	0	1	49.4472	1	0
2808	2018	0.214461	0	0.4	2	1	56	2	0.124013	3.4682	0	1	40.3125	2	0
2809	2018	0.214461	0	3	4	2	52	3	0.124013	3.4682	0	1	40.3125	4	1
2810	2018	0.251355	0	2	1	1	79	1	0.113764	4.7185	1	0	49.4472	4	0
2811	2018	0.251355	0	0	3	2	53	3	0.113764	4.7185	0	1	49.4472	0	0
2812	2018	0.251355	1	12	1	2	56	3	0.113764	4.7185	0	1	49.4472	1	1
2813	2018	0.251355	0	0	2	1	61	1	0.113764	4.7185	0	1	49.4472	0	0
2814	2018	0.251355	1	1.2	4	2	50	3	0.113764	4.7185	0	1	49.4472	3	0
2816	2018	0.251355	0	4.8	4	3	30	3	0.113764	4.7185	0	1	49.4472	4	0
2817	2018	0.214461	0	0	2	2	59	3	0.124013	3.4682	0	1	40.3125	2	0
2818	2018	0.214461	0	0	2	2	55	2	0.124013	3.4682	0	1	40.3125	2	0
2819	2018	0.251355	0	2	2	1	68	3	0.113764	4.7185	0	1	49.4472	1	1
2820	2018	0.251355	0	3	3	3	38	3	0.113764	4.7185	0	1	49.4472	0	0
2821	2018	0.214461	0	0	2	2	61	2	0.124013	3.4682	0	1	40.3125	4	1
2822	2018	0.214461	0	1	5	2	28	3	0.124013	3.4682	0	0	40.3125	2	0
2823	2018	0.251355	0	0	7	3	31	3	0.113764	4.7185	0	1	49.4472	2	0
2824	2018	0.214461	0	0.3	2	2	45	2	0.124013	3.4682	0	1	40.3125	3	0
2825	2018	0.214461	0	1.8	3	2	32	3	0.124013	3.4682	0	1	40.3125	1	0
2826	2018	0.251355	0	0.5	2	2	42	3	0.113764	4.7185	0	1	49.4472	2	0
2827	2018	0.214461	0	2	2	2	58	3	0.124013	3.4682	0	1	40.3125	4	0
2828	2018	0.251355	0	0	4	1	32	3	0.113764	4.7185	0	1	49.4472	1	0
2829	2018	0.251355	0	6	2	2	48	3	0.113764	4.7185	0	1	49.4472	0	1
2830	2018	0.251355	0	0	2	1	59	3	0.113764	4.7185	0	1	49.4472	4	0
2831	2018	0.214461	0	4	5	2	35	3	0.124013	3.4682	0	1	40.3125	3	1
2832	2018	0.251355	0	4.5	1	1	84	2	0.113764	4.7185	1	0	49.4472	0	0
2833	2018	0.251355	0	0	4	1	57	3	0.113764	4.7185	0	1	49.4472	4	0
2834	2018	0.251355	0	0.3	1	1	66	3	0.113764	4.7185	0	0	49.4472	1	1
2836	2018	0.214461	0	0.102	2	1	78	1	0.124013	3.4682	1	1	40.3125	2	1
2837	2018	0.214461	0	2.5	5	2	51	3	0.124013	3.4682	0	0	40.3125	1	1
2838	2018	0.251355	1	10	2	3	34	3	0.113764	4.7185	0	1	49.4472	3	0
2839	2018	0.251355	0	0	4	2	32	3	0.113764	4.7185	0	1	49.4472	1	0
2840	2018	0.214461	0	2.5	4	2	54	3	0.124013	3.4682	0	1	40.3125	2	1
2841	2018	0.214461	0	0.102	1	1	72	1	0.124013	3.4682	0	0	40.3125	0	0
2842	2018	0.214461	0	0	5	1	51	3	0.124013	3.4682	0	1	40.3125	1	0
2843	2018	0.251355	0	4.5	2	2	78	1	0.113764	4.7185	1	0	49.4472	0	1
2844	2018	0.251355	0	0	2	2	82	3	0.113764	4.7185	1	1	49.4472	4	1
2845	2018	0.251355	0	5	1	2	43	3	0.113764	4.7185	0	0	49.4472	3	1
2846	2018	0.251355	0	3.6	2	2	37	3	0.113764	4.7185	0	1	49.4472	2	1
2848	2018	0.196487	0	0.36	3	1	88	1	0.294997	2.4585	1	1	28.8664	0	0
2849	2018	0.196487	0	0.62	3	2	74	3	0.294997	2.4585	0	1	28.8664	0	0
2850	2018	0.196487	0	6	2	3	40	3	0.294997	2.4585	0	1	28.8664	4	1
2851	2018	0.196487	0	0.12	6	1	74	1	0.294997	2.4585	0	1	28.8664	3	0
2852	2018	0.196487	0	1.5	3	2	61	3	0.294997	2.4585	0	1	28.8664	0	1
2853	2018	0.196487	0	0.12	2	1	71	3	0.294997	2.4585	0	1	28.8664	0	0
2854	2018	0.196487	0	4	4	2	59	3	0.294997	2.4585	0	0	28.8664	0	0
2855	2018	0.196487	0	1	6	2	65	3	0.294997	2.4585	0	0	28.8664	0	1
2856	2018	0.196487	1	3.6	2	2	68	3	0.294997	2.4585	0	1	28.8664	4	0
2857	2018	0.196487	0	1.5	2	2	64	3	0.294997	2.4585	0	1	28.8664	0	0
2858	2018	0.196487	0	1.2	2	1	70	2	0.294997	2.4585	0	1	28.8664	0	1
2859	2018	0.196487	0	2	4	2	53	3	0.294997	2.4585	0	1	28.8664	0	1
2860	2018	0.196487	0	1	2	1	67	3	0.294997	2.4585	0	1	28.8664	0	0
2862	2018	0.196487	0	1.5	7	2	61	3	0.294997	2.4585	0	1	28.8664	0	0
2864	2018	0.196487	0	1	9	1	61	3	0.294997	2.4585	0	1	28.8664	0	1
2865	2018	0.196487	0	1	2	2	66	3	0.294997	2.4585	0	1	28.8664	0	1
2866	2018	0.196487	0	0.4	2	1	70	2	0.294997	2.4585	0	1	28.8664	3	0
2867	2018	0.196487	0	6	4	2	41	3	0.294997	2.4585	0	1	28.8664	0	0
2868	2018	0.196487	0	0.8	1	1	89	3	0.294997	2.4585	1	0	28.8664	0	1
2869	2018	0.196487	0	0.12	6	1	72	3	0.294997	2.4585	0	1	28.8664	0	1
2870	2018	0.196487	0	2.5	2	1	65	3	0.294997	2.4585	0	1	28.8664	0	1
2871	2018	0.196487	0	0.5	4	1	44	3	0.294997	2.4585	0	1	28.8664	2	1
2873	2018	0.196487	1	5	3	2	47	2	0.294997	2.4585	0	1	28.8664	0	0
2875	2018	0.196487	0	2	5	1	58	3	0.294997	2.4585	0	1	28.8664	0	0
2876	2018	0.196487	0	0.18	2	1	72	3	0.294997	2.4585	0	1	28.8664	0	0
2877	2018	0.196487	0	0.12	4	1	96	3	0.294997	2.4585	1	0	28.8664	0	0
2879	2018	0.196487	0	3	5	2	62	3	0.294997	2.4585	0	1	28.8664	3	1
2880	2018	0.196487	0	2	5	1	60	1	0.294997	2.4585	0	1	28.8664	0	0
2882	2018	0.196487	0	0.6	5	1	75	3	0.294997	2.4585	1	0	28.8664	1	1
2883	2018	0.196487	0	0	6	1	78	3	0.294997	2.4585	1	1	28.8664	0	1
2884	2018	0.196487	0	3	2	2	59	3	0.294997	2.4585	0	1	28.8664	0	1
2885	2018	0.196487	0	6	4	3	68	3	0.294997	2.4585	0	1	28.8664	4	0
2887	2018	0.196487	0	0.12	9	1	69	1	0.294997	2.4585	0	1	28.8664	0	0
2888	2018	0.196487	0	1	2	2	34	3	0.294997	2.4585	0	0	28.8664	0	1
2889	2018	0.196487	0	8	4	1	57	3	0.294997	2.4585	0	1	28.8664	0	1
2891	2018	0.196487	0	3	5	2	65	3	0.294997	2.4585	0	1	28.8664	0	0
2892	2018	0.196487	0	0.53	4	2	59	3	0.294997	2.4585	0	1	28.8664	0	1
2893	2018	0.196487	0	0.4	2	1	77	1	0.294997	2.4585	1	1	28.8664	3	1
2894	2018	0.196487	0	3.12	1	1	80	1	0.294997	2.4585	1	0	28.8664	0	1
2895	2018	0.196487	0	0.204	1	1	77	3	0.294997	2.4585	1	0	28.8664	0	0
2896	2018	0.196487	0	1.085	4	1	63	2	0.294997	2.4585	0	1	28.8664	0	0
2897	2018	0.196487	1	2	4	2	51	3	0.294997	2.4585	0	1	28.8664	0	0
2898	2018	0.196487	0	5	4	3	37	3	0.294997	2.4585	0	0	28.8664	4	1
2899	2018	0.196487	0	0.12	3	1	86	3	0.294997	2.4585	1	1	28.8664	4	1
2900	2018	0.196487	0	0.24	2	1	69	1	0.294997	2.4585	0	1	28.8664	0	0
2901	2018	0.196487	0	3	4	2	34	3	0.294997	2.4585	0	1	28.8664	0	0
2902	2018	0.196487	0	1	6	2	61	3	0.294997	2.4585	0	1	28.8664	4	0
2903	2018	0.196487	0	2	3	2	52	3	0.294997	2.4585	0	1	28.8664	0	1
2904	2018	0.196487	0	0	2	1	68	2	0.294997	2.4585	0	1	28.8664	0	0
2905	2018	0.196487	1	5	3	3	63	3	0.294997	2.4585	0	1	28.8664	4	0
2906	2018	0.196487	0	0	3	1	91	1	0.294997	2.4585	1	0	28.8664	0	1
2907	2018	0.196487	0	5	3	3	36	3	0.294997	2.4585	0	1	28.8664	0	1
2908	2018	0.196487	0	0	1	1	90	3	0.294997	2.4585	1	0	28.8664	0	0
2911	2018	0.196487	0	0.12	5	1	77	3	0.294997	2.4585	1	0	28.8664	0	0
2912	2018	0.196487	0	1	4	2	60	3	0.294997	2.4585	0	1	28.8664	0	1
2913	2018	0.196487	0	0.12	4	1	95	3	0.294997	2.4585	1	0	28.8664	0	0
2914	2018	0.196487	0	0.82	1	1	73	3	0.294997	2.4585	0	0	28.8664	4	1
2915	2018	0.196487	0	0	5	3	37	3	0.294997	2.4585	0	1	28.8664	0	0
2916	2018	0.196487	1	0	3	1	50	2	0.294997	2.4585	0	1	28.8664	2	0
2917	2018	0.196487	1	10	2	2	42	3	0.294997	2.4585	0	1	28.8664	3	0
2918	2018	0.196487	0	0.5	2	1	82	3	0.294997	2.4585	1	1	28.8664	0	1
2919	2018	0.196487	0	2	3	2	56	3	0.294997	2.4585	0	1	28.8664	4	0
2920	2018	0.196487	0	5	4	2	60	3	0.294997	2.4585	0	1	28.8664	3	1
2921	2018	0.196487	0	0.12	2	1	80	2	0.294997	2.4585	1	1	28.8664	3	1
2922	2018	0.196487	0	3	2	2	35	3	0.294997	2.4585	0	1	28.8664	0	1
2923	2018	0.196487	0	1	8	1	66	3	0.294997	2.4585	0	1	28.8664	3	0
2924	2018	0.196487	0	0.7	2	1	89	2	0.294997	2.4585	1	1	28.8664	0	1
2925	2018	0.196487	0	1	4	1	53	3	0.294997	2.4585	0	1	28.8664	3	0
2926	2018	0.196487	0	5	6	1	55	3	0.294997	2.4585	0	1	28.8664	0	1
2927	2018	0.196487	0	0.2	7	1	79	3	0.294997	2.4585	1	0	28.8664	0	0
2928	2018	0.196487	0	4	4	2	57	3	0.294997	2.4585	0	1	28.8664	0	0
2932	2018	0.196487	0	5	2	3	51	3	0.294997	2.4585	0	0	28.8664	4	1
2933	2018	0.196487	0	0.12	5	1	68	1	0.294997	2.4585	0	1	28.8664	0	0
2934	2018	0.196487	0	0.25	5	1	79	1	0.294997	2.4585	1	0	28.8664	0	0
2935	2018	0.196487	0	2	3	3	29	3	0.294997	2.4585	0	0	28.8664	1	0
2936	2018	0.196487	0	6	2	2	33	3	0.294997	2.4585	0	1	28.8664	4	1
2937	2018	0.196487	0	1	3	1	62	3	0.294997	2.4585	0	1	28.8664	4	0
2938	2018	0.196487	0	0	6	1	61	3	0.294997	2.4585	0	1	28.8664	4	0
2939	2018	0.196487	0	2	3	1	52	2	0.294997	2.4585	0	1	28.8664	4	0
2940	2018	0.196487	0	3	4	2	48	3	0.294997	2.4585	0	1	28.8664	0	0
2941	2018	0.196487	0	3	2	2	59	3	0.294997	2.4585	0	1	28.8664	4	0
2944	2018	0.196487	0	0.344	2	1	74	1	0.294997	2.4585	0	1	28.8664	0	0
2945	2018	0.196487	0	0.204	2	1	60	3	0.294997	2.4585	0	1	28.8664	0	1
2946	2018	0.196487	0	0	2	3	36	3	0.294997	2.4585	0	1	28.8664	0	0
2948	2018	0.196487	0	0.5	2	1	70	3	0.294997	2.4585	0	0	28.8664	0	1
2949	2018	0.196487	0	1	1	1	89	3	0.294997	2.4585	1	0	28.8664	2	1
2950	2018	0.196487	0	0.5	2	1	69	1	0.294997	2.4585	0	1	28.8664	4	1
2951	2018	0.196487	0	0.5	6	2	59	2	0.294997	2.4585	0	1	28.8664	0	1
2952	2018	0.196487	0	2	3	1	57	3	0.294997	2.4585	0	1	28.8664	0	1
2955	2018	0.196487	0	2	3	2	66	3	0.294997	2.4585	0	1	28.8664	0	1
2956	2018	0.196487	0	0.05	4	3	28	3	0.294997	2.4585	0	0	28.8664	3	1
2957	2018	0.196487	0	6	4	2	53	3	0.294997	2.4585	0	1	28.8664	1	1
2958	2018	0.196487	0	0.3	4	1	55	2	0.294997	2.4585	0	1	28.8664	0	0
2960	2018	0.196487	0	0	4	1	92	3	0.294997	2.4585	1	1	28.8664	4	1
2962	2018	0.196487	0	1.5	2	2	62	3	0.294997	2.4585	0	1	28.8664	0	0
2963	2018	0.196487	0	0.5	1	1	66	1	0.294997	2.4585	0	0	28.8664	4	1
2964	2018	0.196487	0	1.2	6	2	76	3	0.294997	2.4585	1	0	28.8664	0	0
2965	2018	0.196487	0	0.3	4	2	62	3	0.294997	2.4585	0	1	28.8664	0	1
2966	2018	0.196487	0	0.7	2	1	66	2	0.294997	2.4585	0	1	28.8664	0	0
2967	2018	0.196487	0	0.18	1	1	77	3	0.294997	2.4585	1	0	28.8664	0	0
2968	2018	0.200174	0	5	3	2	49	3	0.294997	2.4585	0	1	32.2432	0	0
2969	2018	0.19884	0	0	2	1	56	3	0.0798802	3.359	0	1	29.9366	3	1
2970	2018	0.217355	0	6	2	3	36	3	0.604547	7.451	0	1	40.5529	3	1
2971	2018	0.200174	0	20	4	3	47	3	0.294997	2.4585	0	1	32.2432	4	1
2972	2018	0.209916	0	3	2	3	69	2	0.0592421	2.916	0	1	34.6189	2	0
2973	2018	0.200174	0	2.6	2	2	75	3	0.294997	2.4585	1	0	32.2432	4	0
2974	2018	0.217355	1	4	2	3	65	3	0.604547	7.451	0	1	40.5529	3	1
2975	2018	0.200174	1	2.4	5	2	55	2	0.294997	2.4585	0	1	32.2432	1	1
2976	2018	0.19884	0	4	2	1	70	1	0.0798802	3.359	0	1	29.9366	3	0
2977	2018	0.19884	0	0	7	1	68	1	0.0798802	3.359	0	1	29.9366	2	0
2978	2018	0.200174	0	3	3	2	28	3	0.294997	2.4585	0	0	32.2432	0	0
2979	2018	0.217355	0	0	2	3	28	3	0.604547	7.451	0	0	40.5529	3	0
2980	2018	0.209916	0	5	1	2	81	3	0.0592421	2.916	1	0	34.6189	4	1
2981	2018	0.209916	0	5	2	2	62	1	0.0592421	2.916	0	1	34.6189	0	0
2982	2018	0.217355	1	7	2	3	30	3	0.604547	7.451	0	0	40.5529	2	1
2983	2018	0.217355	0	0	1	2	28	3	0.604547	7.451	0	0	40.5529	3	1
2984	2018	0.209916	0	0.48	3	1	94	3	0.0592421	2.916	1	0	34.6189	0	0
2985	2018	0.209916	0	6	1	3	28	3	0.0592421	2.916	0	0	34.6189	3	1
2986	2018	0.19884	0	2.6	2	1	78	1	0.0798802	3.359	1	1	29.9366	3	0
2987	2018	0.217355	0	2.6	3	2	77	2	0.604547	7.451	1	0	40.5529	4	0
2988	2018	0.217355	0	6	4	2	49	3	0.604547	7.451	0	1	40.5529	3	1
2989	2018	0.217355	0	2	2	2	64	3	0.604547	7.451	0	1	40.5529	4	0
2990	2018	0.200174	0	2.4	2	2	64	1	0.294997	2.4585	0	1	32.2432	0	0
2991	2018	0.19884	0	0	4	2	46	3	0.0798802	3.359	0	1	29.9366	0	0
2992	2018	0.209916	0	0	3	2	54	2	0.0592421	2.916	0	1	34.6189	0	0
2993	2018	0.19884	0	50	2	3	54	3	0.0798802	3.359	0	1	29.9366	3	1
2994	2018	0.19884	1	0	2	3	32	2	0.0798802	3.359	0	0	29.9366	3	1
2995	2018	0.19884	0	3	2	3	62	3	0.0798802	3.359	0	1	29.9366	3	1
2996	2018	0.19884	0	3.6	2	3	85	3	0.0798802	3.359	1	0	29.9366	4	1
2997	2018	0.209916	0	6	1	3	52	3	0.0592421	2.916	0	0	34.6189	3	1
2998	2018	0.19884	0	0.2	3	1	54	1	0.0798802	3.359	0	1	29.9366	0	0
2999	2018	0.217355	1	10	2	3	47	2	0.604547	7.451	0	0	40.5529	3	0
3000	2018	0.217355	1	4	3	2	72	2	0.604547	7.451	0	1	40.5529	2	1
3001	2018	0.200174	1	4.5	3	2	45	3	0.294997	2.4585	0	1	32.2432	2	0
3002	2018	0.217355	1	10	3	3	76	3	0.604547	7.451	1	1	40.5529	4	1
3003	2018	0.19884	0	4.32	2	2	87	3	0.0798802	3.359	1	1	29.9366	4	1
3004	2018	0.200174	0	7.2	3	2	34	3	0.294997	2.4585	0	0	32.2432	0	1
3005	2018	0.217355	1	30	3	3	51	3	0.604547	7.451	0	1	40.5529	3	1
3006	2018	0.217355	0	10	1	3	34	3	0.604547	7.451	0	0	40.5529	3	0
3007	2018	0.217355	0	3.5	2	2	51	3	0.604547	7.451	0	0	40.5529	1	0
3008	2018	0.217355	0	2	4	2	54	3	0.604547	7.451	0	1	40.5529	1	0
3009	2018	0.217355	0	3.6	4	2	65	3	0.604547	7.451	0	1	40.5529	3	0
3010	2018	0.217355	0	4	2	1	50	2	0.604547	7.451	0	1	40.5529	1	1
3011	2018	0.209916	0	0	2	2	62	3	0.0592421	2.916	0	1	34.6189	0	1
3012	2018	0.209916	0	2.4	3	2	84	1	0.0592421	2.916	1	1	34.6189	0	0
3013	2018	0.19884	0	4.2	2	3	77	2	0.0798802	3.359	1	1	29.9366	4	1
3014	2018	0.200174	1	6	4	2	34	3	0.294997	2.4585	0	1	32.2432	0	1
3016	2018	0.200174	0	0	3	1	69	1	0.294997	2.4585	0	0	32.2432	0	0
3018	2018	0.217355	1	0	2	3	74	3	0.604547	7.451	0	1	40.5529	2	0
3019	2018	0.209916	1	10	2	3	64	2	0.0592421	2.916	0	1	34.6189	4	0
3020	2018	0.209916	0	0.3	2	1	72	3	0.0592421	2.916	0	1	34.6189	0	0
3021	2018	0.209916	0	2.4	1	1	91	1	0.0592421	2.916	1	0	34.6189	1	0
3023	2018	0.209916	1	0	1	2	48	2	0.0592421	2.916	0	1	34.6189	0	0
3024	2018	0.209916	0	1	3	2	74	1	0.0592421	2.916	0	1	34.6189	0	0
3025	2018	0.19884	0	1.5	2	1	72	3	0.0798802	3.359	0	1	29.9366	3	1
3026	2018	0.217355	0	6	2	3	66	1	0.604547	7.451	0	1	40.5529	1	1
3027	2018	0.209916	0	0	2	2	55	3	0.0592421	2.916	0	1	34.6189	3	1
3028	2018	0.217355	0	5	2	3	34	3	0.604547	7.451	0	1	40.5529	2	0
3029	2018	0.209916	0	4.134	2	2	85	2	0.0592421	2.916	1	1	34.6189	4	0
3030	2018	0.209916	0	1.3	4	2	67	2	0.0592421	2.916	0	1	34.6189	0	1
3031	2018	0.217355	0	10	1	3	66	3	0.604547	7.451	0	1	40.5529	3	0
3032	2018	0.217355	1	0	3	3	28	3	0.604547	7.451	0	0	40.5529	3	1
3033	2018	0.19884	0	0.8	4	2	45	3	0.0798802	3.359	0	1	29.9366	0	0
3034	2018	0.200174	0	2.4	3	2	57	3	0.294997	2.4585	0	1	32.2432	3	0
3035	2018	0.217355	0	2	1	3	31	3	0.604547	7.451	0	0	40.5529	3	1
3036	2018	0.19884	0	0.3	3	1	50	2	0.0798802	3.359	0	1	29.9366	2	0
3037	2018	0.19884	0	0	3	2	55	1	0.0798802	3.359	0	1	29.9366	0	1
3038	2018	0.19884	0	0	3	2	52	2	0.0798802	3.359	0	1	29.9366	3	0
3039	2018	0.19884	0	3.6	1	1	85	3	0.0798802	3.359	1	0	29.9366	4	1
3040	2018	0.200174	0	1.2	4	2	49	2	0.294997	2.4585	0	0	32.2432	1	0
3041	2018	0.209916	0	3	3	2	61	2	0.0592421	2.916	0	1	34.6189	1	1
3042	2018	0.19884	1	10	3	3	66	3	0.0798802	3.359	0	1	29.9366	4	1
3043	2018	0.19884	0	5.5	2	3	72	3	0.0798802	3.359	0	1	29.9366	4	1
3044	2018	0.217355	0	20	3	3	38	3	0.604547	7.451	0	0	40.5529	3	1
3045	2018	0.19884	0	0	3	1	69	1	0.0798802	3.359	0	0	29.9366	0	0
3046	2018	0.19884	0	3.6	4	2	78	2	0.0798802	3.359	1	1	29.9366	0	1
3047	2018	0.19884	0	5	4	3	45	3	0.0798802	3.359	0	1	29.9366	1	1
3048	2018	0.209916	0	5.4	1	3	62	3	0.0592421	2.916	0	0	34.6189	3	1
3049	2018	0.209916	0	10	3	3	43	3	0.0592421	2.916	0	0	34.6189	2	1
3051	2018	0.209916	1	1.6	3	2	49	3	0.0592421	2.916	0	1	34.6189	4	1
3052	2018	0.217355	0	5	1	2	96	1	0.604547	7.451	1	1	40.5529	0	1
3053	2018	0.19884	0	0	3	2	65	2	0.0798802	3.359	0	1	29.9366	4	1
3054	2018	0.19884	0	4	2	2	72	3	0.0798802	3.359	0	1	29.9366	4	1
3055	2018	0.209916	0	4.44	2	2	73	1	0.0592421	2.916	0	1	34.6189	0	1
3056	2018	0.200174	0	4	7	2	36	3	0.294997	2.4585	0	1	32.2432	0	1
3057	2018	0.217355	1	4.5	2	1	78	2	0.604547	7.451	1	1	40.5529	2	0
3058	2018	0.19884	1	4.5	2	3	61	3	0.0798802	3.359	0	0	29.9366	4	0
3059	2018	0.200174	1	3	3	2	56	1	0.294997	2.4585	0	1	32.2432	4	0
3060	2018	0.200174	0	4	2	1	89	3	0.294997	2.4585	1	1	32.2432	4	1
3061	2018	0.19884	0	0.7	4	2	60	3	0.0798802	3.359	0	1	29.9366	0	1
3062	2018	0.19884	0	6	4	2	68	2	0.0798802	3.359	0	1	29.9366	4	1
3063	2018	0.200174	0	1	3	2	55	2	0.294997	2.4585	0	1	32.2432	0	1
3064	2018	0.209916	0	0	4	2	56	2	0.0592421	2.916	0	0	34.6189	4	0
3065	2018	0.19884	1	2	5	2	69	2	0.0798802	3.359	0	1	29.9366	0	1
3066	2018	0.19884	1	30	3	3	37	3	0.0798802	3.359	0	0	29.9366	3	1
3067	2018	0.217355	0	3.5	1	3	68	3	0.604547	7.451	0	1	40.5529	4	1
3069	2018	0.209916	0	5	2	2	64	3	0.0592421	2.916	0	1	34.6189	0	1
3070	2018	0.217355	1	6.5	2	3	38	1	0.604547	7.451	0	1	40.5529	0	1
3071	2018	0.200174	0	3	3	2	49	2	0.294997	2.4585	0	1	32.2432	0	1
3072	2018	0.19884	0	2	3	2	74	2	0.0798802	3.359	0	1	29.9366	4	0
3073	2018	0.19884	0	0.2	2	1	66	3	0.0798802	3.359	0	1	29.9366	0	0
3074	2018	0.217355	1	0	4	1	53	3	0.604547	7.451	0	1	40.5529	1	0
3075	2018	0.217355	0	6	3	2	44	2	0.604547	7.451	0	1	40.5529	1	0
3076	2018	0.200174	1	0	4	3	25	3	0.294997	2.4585	0	0	32.2432	3	0
3077	2018	0.209916	0	1.44	2	1	71	3	0.0592421	2.916	0	1	34.6189	0	0
3078	2018	0.200174	0	4.5	2	2	65	2	0.294997	2.4585	0	1	32.2432	0	1
3080	2018	0.19884	0	2.4	2	1	74	3	0.0798802	3.359	0	1	29.9366	0	0
3081	2018	0.200174	0	1.4	3	2	50	2	0.294997	2.4585	0	1	32.2432	3	0
3082	2018	0.200174	0	5	3	2	38	2	0.294997	2.4585	0	1	32.2432	0	1
3083	2018	0.19884	0	3	1	2	85	2	0.0798802	3.359	1	0	29.9366	0	0
3084	2018	0.209916	0	3.24	2	2	57	2	0.0592421	2.916	0	1	34.6189	0	0
3085	2018	0.200174	0	3	2	1	47	3	0.294997	2.4585	0	1	32.2432	0	0
3086	2018	0.217355	0	5	2	1	49	3	0.604547	7.451	0	1	40.5529	0	0
3087	2018	0.217355	0	4.5	3	1	52	3	0.604547	7.451	0	1	40.5529	0	0
3089	2018	0.217355	0	0	3	3	39	2	0.604547	7.451	0	1	40.5529	1	0
3090	2018	0.209916	0	4	3	1	64	2	0.0592421	2.916	0	1	34.6189	0	0
3091	2018	0.217355	0	4	1	2	75	2	0.604547	7.451	1	1	40.5529	4	1
3092	2018	0.217355	0	6	2	3	54	2	0.604547	7.451	0	0	40.5529	1	0
3093	2018	0.200174	0	2.8	6	1	96	1	0.294997	2.4585	1	0	32.2432	0	0
3094	2018	0.19884	0	1.5	2	2	59	3	0.0798802	3.359	0	1	29.9366	2	1
3095	2018	0.209916	0	0	3	1	58	1	0.0592421	2.916	0	1	34.6189	0	0
3096	2018	0.19884	0	3	2	2	59	3	0.0798802	3.359	0	1	29.9366	3	1
3097	2018	0.19884	0	0.45	2	2	85	2	0.0798802	3.359	1	0	29.9366	1	1
3098	2018	0.200174	0	1	2	3	55	1	0.294997	2.4585	0	0	32.2432	2	1
3099	2018	0.200174	0	3	3	2	55	3	0.294997	2.4585	0	1	32.2432	0	1
3101	2018	0.19884	0	8	1	3	67	3	0.0798802	3.359	0	1	29.9366	4	1
3102	2018	0.209916	0	5	1	3	34	2	0.0592421	2.916	0	0	34.6189	1	0
3103	2018	0.200174	0	0	2	1	75	2	0.294997	2.4585	1	1	32.2432	4	0
3104	2018	0.19884	0	3	2	2	77	2	0.0798802	3.359	1	1	29.9366	4	0
3105	2018	0.200174	1	0	3	3	26	3	0.294997	2.4585	0	0	32.2432	3	1
3106	2018	0.200174	0	2.5	7	2	61	3	0.294997	2.4585	0	0	32.2432	4	0
3107	2018	0.200174	0	2	3	2	49	2	0.294997	2.4585	0	1	32.2432	2	0
3108	2018	0.217355	0	5	3	3	31	3	0.604547	7.451	0	0	40.5529	1	0
3109	2018	0.209916	0	1	1	1	51	1	0.0592421	2.916	0	0	34.6189	0	0
3110	2018	0.200174	0	1.5	1	2	59	2	0.294997	2.4585	0	0	32.2432	0	1
3111	2018	0.217355	0	15	1	3	71	3	0.604547	7.451	0	1	40.5529	3	0
3112	2018	0.200174	0	3.6	2	1	90	1	0.294997	2.4585	1	1	32.2432	0	0
3113	2018	0.19884	0	0.6	3	2	63	2	0.0798802	3.359	0	1	29.9366	1	0
3114	2018	0.209916	0	2	2	2	43	1	0.0592421	2.916	0	0	34.6189	0	1
3115	2018	0.200174	0	0	3	3	26	3	0.294997	2.4585	0	0	32.2432	3	0
3116	2018	0.19884	0	2	2	2	64	3	0.0798802	3.359	0	1	29.9366	4	1
3117	2018	0.19884	1	0	2	2	52	2	0.0798802	3.359	0	1	29.9366	4	0
3118	2018	0.217355	0	4.5	1	2	42	3	0.604547	7.451	0	1	40.5529	1	1
3119	2018	0.209916	0	3	2	3	62	3	0.0592421	2.916	0	1	34.6189	4	0
3120	2018	0.19884	0	0	4	2	44	3	0.0798802	3.359	0	1	29.9366	4	0
3121	2018	0.217355	0	2.4	2	2	77	2	0.604547	7.451	1	1	40.5529	0	1
3122	2018	0.217355	0	15	1	3	30	3	0.604547	7.451	0	0	40.5529	4	1
3123	2018	0.209916	0	0	2	2	75	1	0.0592421	2.916	1	1	34.6189	4	0
3124	2018	0.209916	0	0	2	2	62	2	0.0592421	2.916	0	1	34.6189	4	0
3125	2018	0.209916	0	4	2	2	42	3	0.0592421	2.916	0	1	34.6189	0	1
3127	2018	0.19884	0	0	2	1	75	3	0.0798802	3.359	1	1	29.9366	1	0
3128	2018	0.217355	1	7.5	3	3	34	3	0.604547	7.451	0	0	40.5529	1	0
3129	2018	0.19884	0	1.5	2	2	73	1	0.0798802	3.359	0	1	29.9366	3	0
3131	2018	0.19884	0	5	2	3	72	2	0.0798802	3.359	0	1	29.9366	4	1
3132	2018	0.200174	0	2.4	1	1	87	1	0.294997	2.4585	1	0	32.2432	3	0
3133	2018	0.19884	0	2.4	1	2	33	3	0.0798802	3.359	0	0	29.9366	3	1
3134	2018	0.209916	0	1.1	5	1	72	1	0.0592421	2.916	0	1	34.6189	2	0
3135	2018	0.19884	0	0	4	2	51	1	0.0798802	3.359	0	1	29.9366	0	0
3136	2018	0.19884	0	0	3	2	64	3	0.0798802	3.359	0	0	29.9366	0	0
3137	2018	0.19884	0	5	3	3	55	3	0.0798802	3.359	0	1	29.9366	3	0
3138	2018	0.209916	0	3	2	2	65	3	0.0592421	2.916	0	1	34.6189	0	1
3139	2018	0.19884	0	1.2	1	3	30	3	0.0798802	3.359	0	0	29.9366	3	0
3140	2018	0.217355	1	5	3	3	86	3	0.604547	7.451	1	0	40.5529	3	0
3141	2018	0.200174	0	0	5	2	54	1	0.294997	2.4585	0	1	32.2432	4	0
3142	2018	0.19884	0	2	2	2	69	2	0.0798802	3.359	0	1	29.9366	1	0
3143	2018	0.19884	0	0.7	2	1	66	1	0.0798802	3.359	0	1	29.9366	0	1
3144	2018	0.217355	0	0	1	3	26	3	0.604547	7.451	0	0	40.5529	3	0
3145	2018	0.209916	0	3.6	1	3	49	3	0.0592421	2.916	0	0	34.6189	1	1
3146	2018	0.19884	0	2.4	3	1	90	3	0.0798802	3.359	1	0	29.9366	4	0
3147	2018	0.200174	0	0	2	1	81	3	0.294997	2.4585	1	0	32.2432	0	0
3148	2018	0.19884	0	2.4	4	1	90	3	0.0798802	3.359	1	0	29.9366	4	0
3149	2018	0.209916	1	3	3	3	37	3	0.0592421	2.916	0	1	34.6189	2	0
3150	2018	0.209916	0	3	1	2	68	2	0.0592421	2.916	0	0	34.6189	0	0
3151	2018	0.209916	0	1.7	1	2	60	3	0.0592421	2.916	0	1	34.6189	3	1
3152	2018	0.19884	0	0.05	2	1	70	2	0.0798802	3.359	0	1	29.9366	0	0
3153	2018	0.209916	1	2	1	1	80	3	0.0592421	2.916	1	0	34.6189	3	1
3154	2018	0.217355	0	1.5	1	2	44	1	0.604547	7.451	0	0	40.5529	0	0
3155	2018	0.217355	1	10	2	3	68	3	0.604547	7.451	0	1	40.5529	3	0
3156	2018	0.200174	0	2.64	3	2	59	3	0.294997	2.4585	0	1	32.2432	1	0
3157	2018	0.209916	0	2	2	1	36	3	0.0592421	2.916	0	1	34.6189	0	0
3158	2018	0.200174	0	3	1	1	88	2	0.294997	2.4585	1	0	32.2432	0	0
3159	2018	0.209916	0	4	2	3	42	3	0.0592421	2.916	0	1	34.6189	3	1
3160	2018	0.19884	0	0.1	5	1	47	3	0.0798802	3.359	0	1	29.9366	4	0
3161	2018	0.217355	0	10	3	3	53	3	0.604547	7.451	0	1	40.5529	3	1
3162	2018	0.19884	0	4.5	3	3	57	3	0.0798802	3.359	0	1	29.9366	0	0
3163	2018	0.19884	0	6	3	1	37	3	0.0798802	3.359	0	1	29.9366	3	1
3164	2018	0.19884	0	1	3	3	32	3	0.0798802	3.359	0	0	29.9366	4	0
3165	2018	0.19884	0	3	3	2	48	3	0.0798802	3.359	0	1	29.9366	3	1
3166	2018	0.217355	0	0	3	3	33	3	0.604547	7.451	0	0	40.5529	3	0
3168	2018	0.19884	0	0	2	3	31	3	0.0798802	3.359	0	0	29.9366	3	0
3169	2018	0.209916	0	1.8	1	1	69	1	0.0592421	2.916	0	0	34.6189	0	1
3170	2018	0.217355	0	5	1	2	56	3	0.604547	7.451	0	1	40.5529	3	0
3171	2018	0.217355	0	7	2	3	34	3	0.604547	7.451	0	1	40.5529	2	1
3172	2018	0.19884	0	0	3	2	66	1	0.0798802	3.359	0	0	29.9366	0	0
3173	2018	0.200174	0	3.36	2	2	71	3	0.294997	2.4585	0	1	32.2432	0	1
3174	2018	0.200174	0	2.1	1	1	73	2	0.294997	2.4585	0	0	32.2432	0	1
3176	2018	0.200174	0	5	8	2	73	2	0.294997	2.4585	0	1	32.2432	4	1
3177	2018	0.217355	0	4.5	1	1	86	1	0.604547	7.451	1	0	40.5529	0	0
3178	2018	0.200174	0	2	3	2	52	2	0.294997	2.4585	0	0	32.2432	4	0
3179	2018	0.217355	0	3	3	2	71	3	0.604547	7.451	0	1	40.5529	3	0
3180	2018	0.19884	0	0	2	2	24	3	0.0798802	3.359	0	0	29.9366	4	0
3181	2018	0.200174	0	4	3	2	52	3	0.294997	2.4585	0	1	32.2432	4	1
3184	2018	0.209916	0	4.5	2	3	27	2	0.0592421	2.916	0	0	34.6189	4	0
3185	2018	0.200174	0	2.4	4	1	97	1	0.294997	2.4585	1	0	32.2432	1	0
3187	2018	0.19884	0	3	4	1	60	2	0.0798802	3.359	0	1	29.9366	0	0
3188	2018	0.200174	1	10	5	3	42	3	0.294997	2.4585	0	1	32.2432	0	1
3189	2018	0.200174	0	2.5	2	2	65	3	0.294997	2.4585	0	1	32.2432	3	0
3190	2018	0.217355	0	8	2	3	45	3	0.604547	7.451	0	1	40.5529	3	1
3191	2018	0.19884	0	0	2	2	74	3	0.0798802	3.359	0	1	29.9366	4	0
3192	2018	0.200174	1	1.5	2	2	48	3	0.294997	2.4585	0	0	32.2432	1	0
3193	2018	0.19884	0	3	4	2	72	2	0.0798802	3.359	0	1	29.9366	3	1
3194	2018	0.209916	0	3	1	2	73	2	0.0592421	2.916	0	0	34.6189	4	0
3196	2018	0.217355	0	2	1	2	27	3	0.604547	7.451	0	0	40.5529	3	1
3197	2018	0.200174	0	0	2	2	66	1	0.294997	2.4585	0	1	32.2432	0	0
3198	2018	0.19884	0	0	1	3	25	3	0.0798802	3.359	0	0	29.9366	4	1
3199	2018	0.217355	0	0	1	3	24	3	0.604547	7.451	0	0	40.5529	4	0
3200	2018	0.19884	0	6	4	3	57	3	0.0798802	3.359	0	1	29.9366	3	0
3201	2018	0.217355	0	12	1	2	76	3	0.604547	7.451	1	1	40.5529	2	1
3202	2018	0.19884	0	3	2	2	39	3	0.0798802	3.359	0	0	29.9366	4	1
3203	2018	0.209916	1	4.5	2	3	26	2	0.0592421	2.916	0	0	34.6189	1	0
3204	2018	0.217355	0	4.5	1	2	52	3	0.604547	7.451	0	1	40.5529	3	0
3205	2018	0.217355	1	100	4	3	56	1	0.604547	7.451	0	0	40.5529	3	0
3206	2018	0.19884	0	2.5	1	3	64	3	0.0798802	3.359	0	0	29.9366	4	0
3208	2018	0.217355	0	0	2	3	31	3	0.604547	7.451	0	1	40.5529	3	0
3209	2018	0.200174	0	2	2	2	45	2	0.294997	2.4585	0	0	32.2432	3	1
3211	2018	0.200174	0	1.8	2	2	59	3	0.294997	2.4585	0	1	32.2432	4	0
3212	2018	0.19884	0	0	2	2	60	3	0.0798802	3.359	0	1	29.9366	3	0
3213	2018	0.19884	0	0	1	3	28	3	0.0798802	3.359	0	0	29.9366	3	1
3214	2018	0.200174	0	0	4	1	66	3	0.294997	2.4585	0	1	32.2432	4	0
3215	2018	0.217355	0	0.1	3	1	86	1	0.604547	7.451	1	0	40.5529	0	0
3216	2018	0.209916	0	0	2	2	60	2	0.0592421	2.916	0	1	34.6189	0	1
3217	2018	0.19884	0	2.64	2	2	76	2	0.0798802	3.359	1	1	29.9366	0	0
3218	2018	0.209916	0	0	2	2	36	3	0.0592421	2.916	0	1	34.6189	1	1
3219	2018	0.209916	0	2	2	2	58	3	0.0592421	2.916	0	1	34.6189	0	0
3220	2018	0.19884	0	0.1	2	1	68	1	0.0798802	3.359	0	1	29.9366	0	0
3221	2018	0.19884	0	0	4	1	84	3	0.0798802	3.359	1	0	29.9366	0	0
3223	2018	0.19884	0	0.48	1	1	93	1	0.0798802	3.359	1	0	29.9366	0	0
3224	2018	0.200174	0	1.5	3	2	44	3	0.294997	2.4585	0	1	32.2432	4	1
3225	2018	0.217355	0	4.5	1	3	55	3	0.604547	7.451	0	1	40.5529	3	0
3226	2018	0.209916	0	8	1	3	33	3	0.0592421	2.916	0	0	34.6189	3	1
3227	2018	0.19884	0	0	2	2	32	3	0.0798802	3.359	0	1	29.9366	0	0
3228	2018	0.217355	0	1	3	2	24	3	0.604547	7.451	0	0	40.5529	3	1
3229	2018	0.200174	0	3.96	3	2	67	3	0.294997	2.4585	0	1	32.2432	4	1
3230	2018	0.200174	0	5	2	2	42	3	0.294997	2.4585	0	1	32.2432	3	1
3231	2018	0.209916	0	10	4	2	54	3	0.0592421	2.916	0	1	34.6189	3	1
3232	2018	0.217355	0	4	1	2	68	3	0.604547	7.451	0	0	40.5529	4	0
3233	2018	0.209916	0	5	1	2	36	3	0.0592421	2.916	0	0	34.6189	4	1
3234	2018	0.19884	0	4.8	3	3	71	3	0.0798802	3.359	0	1	29.9366	3	1
3235	2018	0.19884	0	1.2	3	2	59	3	0.0798802	3.359	0	1	29.9366	0	0
3236	2018	0.200174	0	3	1	1	84	3	0.294997	2.4585	1	0	32.2432	0	0
3237	2018	0.19884	0	4	3	3	32	3	0.0798802	3.359	0	0	29.9366	4	1
3238	2018	0.19884	0	0	2	1	58	1	0.0798802	3.359	0	1	29.9366	0	0
3239	2018	0.217355	0	2.4	1	2	72	2	0.604547	7.451	0	0	40.5529	3	0
3240	2018	0.200174	0	2.5	3	2	46	3	0.294997	2.4585	0	0	32.2432	4	0
3243	2018	0.217355	1	10	3	2	51	2	0.604547	7.451	0	1	40.5529	2	1
3244	2018	0.19884	1	2	2	3	38	3	0.0798802	3.359	0	1	29.9366	2	1
3245	2018	0.217355	0	0.2	3	3	27	3	0.604547	7.451	0	0	40.5529	3	1
3246	2018	0.19884	0	2	3	2	69	3	0.0798802	3.359	0	1	29.9366	3	1
3247	2018	0.217355	0	7	2	3	51	1	0.604547	7.451	0	1	40.5529	3	1
3248	2018	0.200174	0	1.2	2	1	65	3	0.294997	2.4585	0	1	32.2432	4	0
3249	2018	0.200174	0	1	2	3	43	3	0.294997	2.4585	0	1	32.2432	1	0
3250	2018	0.19884	0	4.2	2	3	69	1	0.0798802	3.359	0	1	29.9366	4	1
3251	2018	0.19884	1	2.8	4	2	76	3	0.0798802	3.359	1	1	29.9366	3	0
3252	2018	0.217355	0	5	1	2	40	3	0.604547	7.451	0	1	40.5529	2	0
3253	2018	0.19884	0	0.2	3	1	62	1	0.0798802	3.359	0	1	29.9366	3	0
3254	2018	0.217355	0	2	3	2	49	3	0.604547	7.451	0	1	40.5529	3	0
3255	2018	0.217355	0	3	4	2	84	2	0.604547	7.451	1	1	40.5529	3	0
3256	2018	0.217355	0	4	1	1	46	3	0.604547	7.451	0	1	40.5529	3	0
3257	2018	0.200174	1	3	5	2	37	3	0.294997	2.4585	0	1	32.2432	0	0
3258	2018	0.19884	0	0	1	3	33	3	0.0798802	3.359	0	0	29.9366	3	0
3260	2018	0.200174	0	3	2	2	64	3	0.294997	2.4585	0	1	32.2432	3	1
3261	2018	0.217355	0	4.5	1	2	35	3	0.604547	7.451	0	1	40.5529	3	0
3262	2018	0.200174	0	1	4	2	60	2	0.294997	2.4585	0	0	32.2432	2	0
3263	2018	0.217355	0	3	2	1	69	1	0.604547	7.451	0	1	40.5529	0	1
3264	2018	0.209916	0	10	2	3	46	3	0.0592421	2.916	0	1	34.6189	3	0
3265	2018	0.217355	0	0	1	3	26	3	0.604547	7.451	0	0	40.5529	4	1
3266	2018	0.209916	0	1	1	2	78	3	0.0592421	2.916	1	0	34.6189	0	0
3267	2018	0.217355	1	7	4	2	34	3	0.604547	7.451	0	1	40.5529	0	1
3268	2018	0.217355	0	8	3	2	62	1	0.604547	7.451	0	1	40.5529	0	0
3269	2018	0.200174	0	2.04	3	2	63	1	0.294997	2.4585	0	0	32.2432	0	1
3270	2018	0.209916	1	1.8	1	2	68	2	0.0592421	2.916	0	0	34.6189	4	1
3271	2018	0.200174	0	0	3	1	73	2	0.294997	2.4585	0	0	32.2432	0	1
3272	2018	0.200174	0	0	4	1	83	1	0.294997	2.4585	1	1	32.2432	0	0
3273	2018	0.209916	0	3.6	2	2	69	3	0.0592421	2.916	0	1	34.6189	4	1
3274	2018	0.209916	0	2	2	2	53	2	0.0592421	2.916	0	1	34.6189	0	1
3275	2018	0.200174	0	2	3	2	68	3	0.294997	2.4585	0	1	32.2432	4	0
3276	2018	0.209916	0	20	4	2	53	3	0.0592421	2.916	0	1	34.6189	0	1
3277	2018	0.200174	0	0	2	2	57	3	0.294997	2.4585	0	1	32.2432	0	0
3278	2018	0.19884	0	0.05	5	1	58	2	0.0798802	3.359	0	1	29.9366	0	0
3279	2018	0.217355	0	6	2	3	81	2	0.604547	7.451	1	0	40.5529	0	0
3280	2018	0.217355	1	0	1	3	26	3	0.604547	7.451	0	0	40.5529	4	0
[truncated: 13,832 more rows]
